# Supplementary material for: Comparative proteomics and micro-RNA analysis of skeletal muscle cell small extracellular vesicles - Unique profiles in cells from severely obese individuals with type 2 diabetes versus normal glucose tolerance
Source: Front Physiol. 2025 Nov 19;16:1696916. doi: 10.3389/fphys.2025.1696916 (PMC12672307; doi:10.3389/fphys.2025.1696916)
Supplement: Supplementary file 1 [file Table1.xlsx]

## Sheet: Proteins
Log10 LFQ intensity T2D 1	Log10 LFQ intensity T2D 2	Log10 LFQ intensity T2D 3	Log10 LFQ intensity T2D 4	Log10 LFQ intensity T2D 5	Log10 LFQ intensity NGT 1	Log10 LFQ intensity NGT 2	Log10 LFQ intensity NGT 3	Log10 LFQ intensity NGT 4	Log10 LFQ intensity NGT 5		Student's T-test q-value T2DM vs. NGT	Fold change T2D vs. NGT	Protein IDs	Protein names	Gene names	Identified in
8.1858	8.74027	9.13453	8.57388	8.72964	6.25607	6.995	6.60875	7.0393	6.8444		4.50486e-05	83.9693	P48681	Nestin	NES	Both
9.13264	9.58536	9.59505	9.86045	9.57702	6.28289	7.70446	7.85896	8.03858	8.59405		0.00226316	71.5016	P17661	Desmin	DES	Both
8.15506	8.39414	8.06363	8.64491	7.87091	6.39291	6.50885	6.2397	6.37016	6.52486		0.000287802	65.8318	O00499;Q9UBW5;P49418	Myc box-dependent-interacting protein 1	BIN1	T2D
8.13811	8.41184	8.24306	8.62686	8.18884	6.86774	6.24035	6.4063	6.28448	6.80699		0.000256383	63.179	O60662	Kelch-like protein 41	KLHL41	Both
8.08785	8.57198	8.01916	8.46204	8.45436	6.24539	6.82273	6.72551	6.53054	6.48806		0.000296076	57.0996	P55291	Cadherin-15	CDH15	T2D
8.60102	8.99214	8.84461	9.36773	8.75633	6.64469	6.66662	6.80229	8.06952	7.71595		0.000967742	54.0196	P35609	Alpha-actinin-2	ACTN2	Both
7.94376	8.44584	8.01005	8.48896	8.23302	6.57349	6.18498	6.19672	7.34384	6.29475		0.000645161	50.7654	P13929	Beta-enolase	ENO3	Both
8.16122	8.23975	8.65799	8.50891	7.46694	6.77875	6.57784	6.6231	6.24202	6.38258		0.000333333	48.5406	P12883;P13533;Q9H6N6	Myosin-7;Myosin-6	MYH7;MYH6	Both
8.69218	8.61873	9.05069	8.68639	8.83817	6.28993	7.18741	6.94168	7.57857	7.63282		0.000777778	44.7868	Q9H4D0	Calsyntenin-2	CLSTN2	Both
7.85856	7.75909	8.40052	8.10486	7.6394	6.14712	6.4179	6.38885	6.47849	6.46334		0.000238873	37.4408	P11055;Q9UKX3	Myosin-3	MYH3	Both
7.82631	7.92577	7.92622	8.37825	7.93437	6.10972	6.53857	6.53755	6.27785	6.66105		0.000167146	37.4313	Q8WZ42	Titin	TTN	T2D
7.96985	8.30164	7.79762	8.56461	8.21211	6.88592	6.2928	6.77642	6.63768	6.48622		0.000256939	35.7565	P06732	Creatine kinase M-type;Creatine kinase M-type, N-terminally processed	CKM	T2D
8.02428	8.24881	8.15755	8.56159	8.27557	6.91033	6.64826	6.272	6.44125	7.33035		0.00032	34.1289	Q6ZMU5	Tripartite motif-containing protein 72	TRIM72	Both
8.12782	8.1213	8.21714	7.49718	7.95855	6.50537	6.51665	6.48344	6.23904	6.59939		0.000173956	32.7808	O14958	Calsequestrin-2	CASQ2	T2D
7.83278	7.95708	8.29183	8.2461	7.95976	6.24602	6.78337	6.47773	6.63427	6.6639		0.000143478	31.3657	P09493	Tropomyosin alpha-1 chain	TPM1	T2D
8.44627	8.59201	8.70008	8.82058	8.42602	6.40332	6.92123	7.20715	7.78618	7.34879		0.00114286	29.0843	Q16082	Heat shock protein beta-2	HSPB2	Both
7.51083	7.88043	7.81429	8.06517	7.76442	6.61142	6.56313	6.16609	6.61187	6.14368		0.000174016	24.4226	P40123	Adenylyl cyclase-associated protein 2	CAP2	T2D
8.72039	8.85079	8.84498	9.09555	8.57886	7.373	7.01528	6.81621	7.80791	8.57717		0.00503093	19.9617	P00352;P05091;P30837;O94788	Retinal dehydrogenase 1	ALDH1A1	Both
7.64739	7.86391	7.66596	7.9459	7.67456	6.43878	6.54767	6.21207	6.65422	6.56958		0.000146607	18.84	P63316	Troponin C, slow skeletal and cardiac muscles	TNNC1	T2D
7.43356	7.95319	7.83036	7.92835	7.74285	6.48686	6.74704	6.29138	6.36507	6.68933		0.000199404	18.2695	P50895	Basal cell adhesion molecule	BCAM	T2D
8.9472	9.16817	9.10978	8.95911	9.1211	7.71531	7.77563	7.75912	7.70404	8.33987		0.000186531	15.9324	P13591	Neural cell adhesion molecule 1	NCAM1	Both
7.89388	8.10639	8.3111	7.93916	8.18777	6.41822	7.09465	6.08625	7.4582	7.45459		0.00455319	15.3208	P41222	Prostaglandin-H2 D-isomerase	PTGDS	Both
8.10646	8.50029	7.94922	8.64871	8.15812	7.17782	7.26482	7.09255	6.83999	7.12678		0.0004	14.8652	P12277	Creatine kinase B-type	CKB	Both
8.04731	8.01368	7.73917	7.70862	7.47698	6.69021	6.90503	7.43487	6.01637	6.14636		0.00434409	14.4074	Q01105;P0DME0	Protein SET;Protein SETSIP	SET;SETSIP	Both
7.41328	8.48113	8.57144	7.97818	8.07547	7.21344	6.83687	6.70755	6.67716	7.30425		0.00197333	14.3234	Q9BUF5	Tubulin beta-6 chain	TUBB6	Both
7.90259	8.1495	8.09583	8.13232	8.00312	7.55548	7.73526	6.4375	6.02275	6.82988		0.0100165	13.8197	O60888	Protein CutA	CUTA	Both
7.56227	7.60959	7.45424	7.96984	7.40444	6.75875	6.40928	6.26537	6.10991	6.99898		0.00096	12.3486	P05386	60S acidic ribosomal protein P1	RPLP1	T2D
8.18287	8.2464	8.71463	6.51591	8.21123	8.11876	6.60819	6.54618	6.32868	6.89686		0.0702982	11.8707	P17936	Insulin-like growth factor-binding protein 3	IGFBP3	Both
7.94874	7.92224	7.68419	7.83271	7.67926	6.49824	7.3006	6.56496	6.52111	6.825		0.000823529	11.7881	P05387	60S acidic ribosomal protein P2	RPLP2	Both
7.38369	7.46321	7.5548	8.02371	7.27524	6.2806	6.58753	6.3606	6.52208	6.62181		0.000296296	11.6307	Q9UPN3;Q03001	Microtubule-actin cross-linking factor 1, isoforms 1/2/3/5	MACF1	T2D
8.80564	8.9619	9.06292	9.22183	8.81682	7.78053	8.23895	7.74322	7.69939	8.09937		0.000421053	11.5221	P07951	Tropomyosin beta chain	TPM2	Both
8.44551	8.78323	6.48689	9.11998	6.29963	6.4631	6.69466	6.26104	6.20585	8.26335		0.210598	11.2059	P14174	Macrophage migration inhibitory factor	MIF	Both
7.60869	7.66359	7.70617	7.91311	7.6051	6.51352	6.55914	6.46362	6.54192	7.2061		0.000625	11.0274	P50990	T-complex protein 1 subunit theta	CCT8	Both
7.47576	7.48161	7.81509	7.50815	7.86346	6.54771	6.35365	6.22659	6.40805	7.401		0.00207229	11.0005	P24347	Stromelysin-3	MMP11	Both
7.83019	7.8558	7.68069	8.40833	8.15878	6.59162	6.3669	7.10322	7.67174	7.02061		0.00529293	10.8628	Q86XX4	Extracellular matrix protein FRAS1	FRAS1	Both
7.73081	7.94056	8.11584	8.06532	7.26169	6.75662	6.85582	6.47244	6.83672	7.03185		0.001	10.7684	P12829	Myosin light chain 4	MYL4	Both
8.96818	9.27625	9.00535	8.84199	9.02251	8.44557	8.25801	7.65189	7.36508	8.3604		0.00296471	10.1547	P35052	Glypican-1;Secreted glypican-1	GPC1	Both
7.16029	7.40727	7.38782	7.19546	7.38088	6.50401	6.59058	6.03807	6.15989	6.27179		0.000145998	9.85088	Q96KG7	Multiple epidermal growth factor-like domains protein 10	MEGF10	T2D
7.28771	7.32619	7.3994	7.64835	7.1811	6.05877	6.47476	6.18627	6.46235	6.70092		0.000689655	9.816	P17987	T-complex protein 1 subunit alpha	TCP1	T2D
7.31979	7.35683	7.32948	7.60203	7.31714	6.43836	6.63871	6.31995	6.12815	6.44709		0.000209028	9.78592	P50991	T-complex protein 1 subunit delta	CCT4	T2D
7.18549	7.29741	7.95273	7.87182	7.31203	6.58401	6.29955	6.2769	6.50208	7.00932		0.002	9.76159	P49327	Fatty acid synthase;[Acyl-carrier-protein] S-acetyltransferase;[Acyl-carrier-protein] S-malonyltransferase;3-oxoacyl-[acyl-carrier-protein] synthase;3-oxoacyl-[acyl-carrier-protein] reductase;3-hydroxyacyl-[acyl-carrier-protein] dehydratase;Enoyl-[acyl-carrier-protein] reductase;Oleoyl-[acyl-carrier-protein] hydrolase	FASN	Both
7.94899	8.10863	7.80606	8.22978	8.04466	6.53972	7.03354	7.03814	7.39298	7.26349		0.00111628	9.41998	P17174	Aspartate aminotransferase, cytoplasmic	GOT1	Both
6.45158	7.5654	7.68931	7.64989	7.46437	6.88265	5.81115	6.58569	6.22213	6.54222		0.013131	9.02281	P15531	Nucleoside diphosphate kinase A	NME1	T2D
7.38382	7.331	7.53983	7.67018	7.15737	7.00724	6.50289	6.13673	6.57759	6.09006		0.00111765	8.98539	O00410;O60518	Importin-5	IPO5	Both
8.22773	8.15253	8.31635	8.71009	7.80355	7.35129	7.34076	7.03391	7.45821	7.37074		0.000979592	8.53234	Q01082;P11277;O15020	Spectrin beta chain, non-erythrocytic 1	SPTBN1	Both
7.67966	8.04964	7.70215	7.63391	7.73815	6.23888	6.71482	6.45503	7.48902	7.31163		0.00817699	8.29521	P0DP25;P0DP24;P0DP23	Calmodulin-3;Calmodulin-2;Calmodulin-1	CALM3;CALM2;CALM1	Both
8.41948	8.20887	8.63917	8.81395	8.06904	7.64976	7.80017	7.09639	7.91966	7.1358		0.00431111	8.12353	Q13813	Spectrin alpha chain, non-erythrocytic 1	SPTAN1	Both
7.56869	7.90571	7.79021	7.66923	7.83131	6.89961	7.00048	6.39821	6.78209	7.25842		0.00102128	7.6784	P15151	Poliovirus receptor	PVR	Both
6.68614	7.12192	7.66236	7.59773	7.11975	6.58136	6.20275	6.24012	6.31982	6.43212		0.00215	7.62684	P19237	Troponin I, slow skeletal muscle	TNNI1	T2D
8.13062	7.96197	8.11511	8.28062	8.06423	6.40993	7.56085	7.09996	7.44094	7.63478		0.00661538	7.60711	P06576	ATP synthase subunit beta, mitochondrial	ATP5B	Both
7.29277	7.2951	7.34445	7.59641	7.24127	7.19457	6.0922	7.0992	5.69466	6.37024		0.0217751	7.30851	Q96KP4	Cytosolic non-specific dipeptidase	CNDP2	Both
7.52333	7.81202	7.73386	7.94273	7.70339	6.53438	7.16194	6.55355	7.13637	7.1285		0.000969697	6.92019	Q53FA7	Quinone oxidoreductase PIG3	TP53I3	Both
7.73484	7.97174	8.13849	8.22417	7.83297	6.25731	7.126	7.1712	7.68139	7.52565		0.0160263	6.73183	Q9NY33	Dipeptidyl peptidase 3	DPP3	Both
8.97621	9.18307	9.07507	9.33074	9.68435	8.31334	8.05469	9.02719	8.60966	8.15137		0.00704762	6.58626	P02649	Apolipoprotein E	APOE	Both
7.16985	7.21661	7.48794	7.50367	7.15628	6.43138	6.79418	6.37905	6.46283	6.38298		0.000307692	6.55823	P13535	Myosin-8	MYH8	T2D
7.5037	7.56792	7.59491	7.43693	7.49156	6.96041	7.17263	6.88599	5.9082	6.58556		0.00756757	6.55307	P14314	Glucosidase 2 subunit beta	PRKCSH	Both
7.79971	8.14048	7.96205	8.26155	7.70954	6.94944	7.49431	7.07573	7.14557	7.14882		0.00106667	6.48475	Q14118	Dystroglycan;Alpha-dystroglycan;Beta-dystroglycan	DAG1	Both
7.71792	7.54416	7.71824	7.78624	7.58592	6.64589	6.30365	6.37753	7.58435	7.38979		0.018559	6.46032	P13798	Acylamino-acid-releasing enzyme	APEH	Both
9.31057	9.13726	8.66047	9.10034	9.52692	7.48593	7.56999	8.49844	9.24413	8.9028		0.076188	6.40991	P01023	Alpha-2-macroglobulin	A2M	Both
7.46932	7.81259	7.44022	7.8925	7.74406	7.13344	7.00208	6.75812	6.84882	6.63682		0.0007	6.25001	Q99584	Protein S100-A13	S100A13	Both
8.23769	8.45638	8.46531	8.63641	8.2395	7.59051	7.62533	7.3257	7.69065	7.83931		0.000666667	6.20525	P55786;A6NEC2	Puromycin-sensitive aminopeptidase	NPEPPS	Both
8.21859	7.9876	8.36156	8.10188	8.18024	6.63583	7.41857	7.44397	7.86107	7.6114		0.00803478	5.96771	Q9UBP4	Dickkopf-related protein 3	DKK3	Both
8.53281	8.11654	8.30602	8.39505	8.0786	7.77701	7.77807	7.42325	6.70846	7.8871		0.0116444	5.90237	P35579;P35749;P35580;Q7Z406	Myosin-9	MYH9	Both
7.41594	7.51941	7.63308	7.76061	7.58271	6.93611	6.50645	6.9897	6.63019	7.02723		0.000756757	5.81319	P40261	Nicotinamide N-methyltransferase	NNMT	Both
8.13758	7.97453	8.02711	8.41181	7.95179	6.97503	7.64962	7.41061	7.27623	7.45936		0.000952381	5.57686	P40926	Malate dehydrogenase, mitochondrial	MDH2	Both
7.07129	7.47716	7.49845	7.57559	7.37357	6.71004	6.53706	6.97635	6.33533	6.72421		0.00101695	5.52858	P13489	Ribonuclease inhibitor	RNH1	Both
7.21453	7.16113	7.31044	7.40651	7.16619	7.19053	6.5009	6.05562	6.65817	6.17938		0.00871795	5.43048	P07384	Calpain-1 catalytic subunit	CAPN1	Both
7.25518	7.24316	7.32775	7.56029	7.20398	6.53641	6.78134	6.3472	6.28004	6.97758		0.00115942	5.4145	P78371	T-complex protein 1 subunit beta	CCT2	T2D
7.23882	7.1924	7.45006	7.52776	7.1498	6.70824	6.71554	6.93653	6.13088	6.39998		0.00217722	5.41422	P40227	T-complex protein 1 subunit zeta	CCT6A	Both
7.6164	7.79539	7.4069	7.69829	7.21357	7.00277	6.61051	6.8383	6.76864	6.88303		0.00104348	5.3145	Q99497	Protein deglycase DJ-1	PARK7	Both
10.1013	9.55878	10.095	10.0184	9.94935	8.85423	9.58412	9.3492	9.28459	9.04941		0.003	5.25102	P09486	SPARC	SPARC	Both
9.09339	9.13843	9.14585	9.31194	9.09889	8.39952	8.4503	8.24085	8.52043	8.58433		0.000242181	5.23135	Q14315	Filamin-C	FLNC	Both
7.99348	7.86018	7.33218	7.63855	7.25971	7.03767	7.29938	7.01733	6.22169	7.01372		0.0188889	4.99878	P06748	Nucleophosmin	NPM1	Both
8.08778	7.8641	8.03451	8.1702	7.87283	7.48582	7.6091	7.36156	6.4648	7.61595		0.0164444	4.99386	P14649	Myosin light chain 6B	MYL6B	Both
7.18876	7.21213	7.26423	7.53017	7.17149	6.25533	6.53649	6.87143	6.70453	6.51129		0.000941176	4.9836	P27348	14-3-3 protein theta	YWHAQ	T2D
7.36214	7.46863	7.51627	7.69104	7.29081	6.51677	6.40593	6.69405	7.00651	7.26226		0.00497959	4.88286	Q12988	Heat shock protein beta-3	HSPB3	Both
7.98657	7.87444	7.86944	7.87481	7.45202	7.26818	7.19565	6.96203	6.63171	7.57135		0.00692593	4.84921	P55209	Nucleosome assembly protein 1-like 1	NAP1L1	Both
6.39201	6.8986	7.44789	7.35253	7.51933	6.75612	6.49683	6.2984	6.39179	6.28627		0.021439	4.74446	O75144	ICOS ligand	ICOSLG	T2D
9.29912	9.12701	9.30298	9.50136	9.11737	8.77851	8.44529	8.41152	8.42491	8.90957		0.001	4.73812	P14618;P30613	Pyruvate kinase PKM	PKM	Both
7.16426	7.04147	7.25563	7.44581	7.07306	7.03945	6.30157	6.55871	6.20158	6.50836		0.0043913	4.72185	Q16181;Q6ZU15	Septin-7	SEPT7	Both
6.96326	7.42514	7.37302	7.70609	7.30617	6.53182	6.90906	6.45922	6.53159	6.98212		0.00443956	4.69867	Q04760	Lactoylglutathione lyase	GLO1	Both
8.23345	8.30382	8.32087	8.73133	8.01878	7.5692	8.06666	7.82583	7.70794	7.08923		0.011084	4.67607	P02545;P20700;Q03252	Prelamin-A/C;Lamin-A/C	LMNA	Both
7.36927	7.50196	7.57024	7.67186	7.54534	7.02877	7.18081	7.00736	6.06564	7.05019		0.0145405	4.62571	Q14974	Importin subunit beta-1	KPNB1	Both
6.40904	7.33141	7.2174	7.32519	7.20352	6.28781	6.73288	6.46925	6.14085	6.5421		0.0122857	4.59979	P45974	Ubiquitin carboxyl-terminal hydrolase 5	USP5	T2D
7.17949	7.22632	6.65428	7.51314	6.25853	6.31855	6.09715	5.95639	6.32871	6.82079		0.043468	4.59237	P60900	Proteasome subunit alpha type-6	PSMA6	T2D
8.18574	8.24386	8.22771	8.49431	8.17759	7.67889	7.72705	7.63582	7.49035	7.55195		6.24931e-05	4.45686	P18669;P15259;Q8N0Y7	Phosphoglycerate mutase 1	PGAM1	Both
8.06989	8.25626	8.38153	8.22068	8.11418	7.98474	7.92096	7.7862	6.2597	7.85104		0.0990081	4.4461	Q5VTE0;P68104	Putative elongation factor 1-alpha-like 3;Elongation factor 1-alpha 1	EEF1A1P5;EEF1A1	Both
8.07573	8.0149	8.00449	8.24286	7.81937	7.23188	7.24915	7.37249	7.6388	7.46889		0.000717949	4.35743	P34932	Heat shock 70 kDa protein 4	HSPA4	Both
8.00582	8.0032	8.14761	7.74911	8.13043	7.56508	7.46286	7.71915	6.75087	7.34414		0.00932203	4.35328	Q06481	Amyloid-like protein 2	APLP2	Both
7.64993	7.87641	7.95059	7.54229	7.85019	7.28533	7.35259	6.41458	7.02086	7.61015		0.0215329	4.3369	Q9NQC3	Reticulon-4	RTN4	Both
7.5804	6.66542	7.9627	6.44666	7.52989	6.74155	6.81419	6.67812	6.10764	6.70967		0.0967667	4.23429	O43827	Angiopoietin-related protein 7	ANGPTL7	T2D
8.18159	8.30391	8.21788	8.48683	8.11307	7.9072	7.76664	7.56908	7.17205	7.77242		0.00348837	4.19929	P00558;P07205	Phosphoglycerate kinase 1	PGK1	Both
7.5731	6.35123	8.01174	7.95834	6.42378	6.50832	6.89866	6.55604	6.5603	6.69487		0.160974	4.16871	P14324	Farnesyl pyrophosphate synthase	FDPS	Both
6.94482	7.55169	7.31161	7.62467	7.40516	7.11833	7.04599	6.83321	5.78785	6.97595		0.0617091	4.12407	P29692	Elongation factor 1-delta	EEF1D	Both
8.36016	8.08433	8.22037	8.07456	8.02436	7.67274	7.96352	7.46997	6.88419	7.70311		0.0142585	4.11196	P07237	Protein disulfide-isomerase	P4HB	Both
8.33417	8.48849	8.44588	8.52324	8.35704	8.03551	7.80266	7.634	7.64521	8.01766		0.000736842	4.00643	P55072	Transitional endoplasmic reticulum ATPase	VCP	Both
8.19579	8.29188	8.16274	8.45156	8.1625	7.47023	7.7197	7.57437	7.77119	7.72925		0.000347826	3.98058	P40925	Malate dehydrogenase, cytoplasmic	MDH1	Both
9.11674	9.20664	9.26879	9.43318	9.23621	8.45341	8.52585	8.53422	8.86971	8.88138		0.00090566	3.97555	P04075	Fructose-bisphosphate aldolase A	ALDOA	Both
8.50623	8.35424	8.61821	8.31779	8.2942	7.96427	8.11817	7.75325	7.25302	8.00834		0.00796552	3.9694	P11021	78 kDa glucose-regulated protein	HSPA5	Both
7.92035	8.30724	7.87781	8.11257	8.03423	7.68068	7.15266	7.55981	7.31566	7.56141		0.00120548	3.94819	P30041	Peroxiredoxin-6	PRDX6	Both
8.64469	8.67682	8.54225	8.55154	8.52944	8.14811	8.21349	8.0202	7.30801	8.29484		0.0122553	3.90859	P08238;Q58FF7;Q58FF8	Heat shock protein HSP 90-beta	HSP90AB1	Both
6.88132	6.99614	6.83969	6.82073	7.15253	6.22623	6.46588	6.49337	6.08872	6.48838		0.000923077	3.85091	Q92186	Alpha-2,8-sialyltransferase 8B	ST8SIA2	T2D
9.31572	9.4652	9.67819	9.46103	9.56419	9.13191	8.91311	8.97948	8.60253	8.93771		0.000962963	3.83637	P68032;P62736;P63267	Actin, alpha cardiac muscle 1;Actin, aortic smooth muscle;Actin, gamma-enteric smooth muscle	ACTC1;ACTA2;ACTG2	Both
7.63328	7.84333	7.86199	7.95514	7.73047	7.49603	7.25919	7.08052	6.97101	7.30068		0.000945455	3.83138	P26641	Elongation factor 1-gamma	EEF1G	Both
8.30803	8.59773	8.45867	8.83071	8.56988	7.63918	8.13618	7.73069	8.1754	8.18687		0.00556	3.79612	P61981	14-3-3 protein gamma;14-3-3 protein gamma, N-terminally processed	YWHAG	Both
6.99877	7.13395	6.93129	7.26545	6.91726	6.54747	6.57998	6.38917	6.19738	6.66159		0.000928571	3.75172	P31939	Bifunctional purine biosynthesis protein PURH;Phosphoribosylaminoimidazolecarboxamide formyltransferase;IMP cyclohydrolase	ATIC	T2D
7.05158	7.04372	6.96661	7.46604	6.94902	6.39112	6.88867	6.16812	6.38683	6.77355		0.0097	3.74742	P30050	60S ribosomal protein L12	RPL12	T2D
6.77605	7.33469	6.98045	6.58827	7.15688	6.39899	6.7305	6.34914	6.08083	6.41785		0.0107619	3.73085	O60664	Perilipin-3	PLIN3	T2D
6.41726	6.99822	7.03362	7.15014	6.68359	6.6844	6.30984	6.37117	5.69038	6.39309		0.0304432	3.68802	P61758	Prefoldin subunit 3	VBP1	T2D
7.36528	7.40081	7.18744	7.26183	7.39208	7.2445	6.56834	6.10598	7.15646	6.72023		0.0312513	3.6508	Q07960	Rho GTPase-activating protein 1	ARHGAP1	Both
7.10958	6.96752	7.32699	7.44553	6.98004	6.3875	7.0563	6.40006	6.8018	6.39284		0.0113985	3.61602	O75390	Citrate synthase, mitochondrial	CS	T2D
7.35833	7.23437	7.25498	6.30926	7.08952	6.57949	6.76598	6.49152	6.50856	6.13629		0.0364264	3.5721	P23327	Sarcoplasmic reticulum histidine-rich calcium-binding protein	HRC	T2D
6.88938	7.06269	7.09167	7.24512	6.97839	6.47383	6.51476	6.59215	6.43789	6.49764		0.000205967	3.54973	P48643	T-complex protein 1 subunit epsilon	CCT5	T2D
7.29596	7.43104	7.3294	7.77584	7.44284	6.98614	7.22471	6.62139	6.51672	7.1823		0.0122254	3.53807	P47755	F-actin-capping protein subunit alpha-2	CAPZA2	Both
7.72541	7.70549	7.91682	7.73772	7.76743	7.72098	7.57978	7.15494	6.1915	7.46992		0.0964298	3.5249	P01344	Insulin-like growth factor II;Insulin-like growth factor II;Insulin-like growth factor II Ala-25 Del;Preptin	IGF2	Both
7.31785	7.01418	7.86086	7.6475	7.41332	6.90051	6.83813	6.10345	7.5357	7.15033		0.0966805	3.50848	P10809	60 kDa heat shock protein, mitochondrial	HSPD1	Both
8.20914	8.50147	8.47966	8.49252	8.34729	7.95178	7.82025	7.89064	7.68965	7.9544		0.000714286	3.50488	P13639;Q15029	Elongation factor 2	EEF2	Both
7.65213	7.93856	7.4015	7.42978	7.37544	7.43637	6.79231	6.28047	7.1939	7.38088		0.0615747	3.48897	Q7Z304	MAM domain-containing protein 2	MAMDC2	Both
6.4624	7.04976	6.99789	7.29429	6.95453	6.35769	6.75295	6.14968	6.2661	6.5195		0.0154933	3.4881	P08865	40S ribosomal protein SA	RPSA	T2D
7.45291	7.63639	7.47338	7.76387	7.49705	7.33586	7.379	7.19568	5.77591	7.43824		0.156179	3.46564	P62826	GTP-binding nuclear protein Ran	RAN	Both
8.35982	8.42454	8.70057	8.56223	8.53782	7.95899	7.82681	7.9386	7.95548	8.23272		0.00109091	3.42355	P07339	Cathepsin D;Cathepsin D light chain;Cathepsin D heavy chain	CTSD	Both
8.61554	8.96974	8.79429	8.56753	8.86395	8.29885	8.13335	8.25144	8.01	8.45826		0.00114286	3.40273	P02511	Alpha-crystallin B chain	CRYAB	Both
7.35631	7.42648	7.53323	7.70971	7.34323	7.28508	6.44294	6.35617	7.15011	7.4765		0.0635179	3.40119	P25787	Proteasome subunit alpha type-2	PSMA2	Both
7.08023	7.10397	6.9427	7.19537	6.97012	6.61457	6.68349	6.42855	6.47318	6.45264		0.000380952	3.37283	P05388;Q8NHW5	60S acidic ribosomal protein P0;60S acidic ribosomal protein P0-like	RPLP0;RPLP0P6	T2D
6.69268	7.60685	7.30494	7.35614	7.37157	6.37833	6.62465	7.10182	7.12467	6.48532		0.0481148	3.33795	P60842;Q14240;P38919	Eukaryotic initiation factor 4A-I;Eukaryotic initiation factor 4A-II;Eukaryotic initiation factor 4A-II, N-terminally processed	EIF4A1;EIF4A2	Both
7.15734	7.54644	7.42004	7.69766	7.69558	6.32943	6.78302	7.25648	7.18076	7.38512		0.0489116	3.28434	Q96CX2	BTB/POZ domain-containing protein KCTD12	KCTD12	Both
7.35166	6.67591	7.35522	7.41987	7.3248	7.34467	6.28454	6.84384	6.54772	6.53027		0.0615708	3.27555	P09972	Fructose-bisphosphate aldolase C	ALDOC	Both
7.33484	7.29561	7.14032	7.6594	7.37532	6.75924	6.80212	6.79866	6.85615	7.01708		0.000983607	3.26925	P49589	Cysteine--tRNA ligase, cytoplasmic	CARS	Both
8.7213	8.75091	8.77777	9.18766	8.69823	8.59726	8.34009	8.19899	8.0089	8.44133		0.00686239	3.23492	P04406	Glyceraldehyde-3-phosphate dehydrogenase	GAPDH	Both
8.74829	9.11945	9.20311	8.7687	9.24487	8.25607	8.18347	8.85054	9.17505	8.09614		0.0758638	3.19619	P36955	Pigment epithelium-derived factor	SERPINF1	Both
7.28549	7.25787	7.27135	7.32348	7.29292	6.4152	6.36843	6.5022	7.47181	7.1574		0.0620448	3.18579	Q13308	Inactive tyrosine-protein kinase 7	PTK7	Both
7.52146	7.34577	7.79403	7.77204	7.30859	6.62607	6.86878	7.188	7.16575	7.40035		0.0216627	3.15201	P49721	Proteasome subunit beta type-2	PSMB2	Both
9.21325	9.28253	9.21669	9.44871	8.95233	8.69629	8.63794	8.86884	8.78579	8.66762		0.000912281	3.10033	P49368	T-complex protein 1 subunit gamma	CCT3	Both
6.6529	7.38511	6.73783	7.39827	7.1567	6.93403	6.54587	6.69064	6.3699	6.3403		0.0375152	3.09039	Q8WTS6	Histone-lysine N-methyltransferase SETD7	SETD7	T2D
6.20413	6.55501	7.63094	6.99872	7.31351	6.53582	6.41016	6.37365	6.43579	6.50076		0.108736	3.08478	P45379	Troponin T, cardiac muscle	TNNT2	T2D
8.92661	8.81608	9.07675	9.11498	8.83501	8.24952	8.42903	8.26375	8.64044	8.81672		0.00695327	2.97846	P12814	Alpha-actinin-1	ACTN1	Both
8.10789	8.24964	8.11644	8.31368	8.10663	7.70958	7.71243	7.61816	7.5904	7.90532		0.000606061	2.96264	P22314	Ubiquitin-like modifier-activating enzyme 1	UBA1	Both
7.35673	7.63257	7.46003	7.67554	7.36773	7.23076	7.19084	7.00937	6.39171	7.31239		0.0325208	2.96148	P30153	Serine/threonine-protein phosphatase 2A 65 kDa regulatory subunit A alpha isoform	PPP2R1A	Both
8.19598	8.13088	8.06878	7.9163	7.96481	7.79739	7.85394	7.63955	6.74267	7.89229		0.0759657	2.95245	P07900;Q14568;Q58FG0;Q58FF6	Heat shock protein HSP 90-alpha	HSP90AA1	Both
8.59595	8.66926	8.69913	8.8248	8.54684	8.04179	8.15764	8.15664	8.29021	8.34252		0.0008	2.94738	P62258	14-3-3 protein epsilon	YWHAE	Both
7.5409	7.54499	7.66625	7.52543	7.54774	6.38615	6.46662	7.41177	7.7643	7.45699		0.161647	2.93694	P15586	N-acetylglucosamine-6-sulfatase	GNS	Both
7.30698	7.67188	7.29675	7.08228	7.24635	7.1389	6.42237	6.43263	7.69569	6.58225		0.13829	2.92739	Q68BL8	Olfactomedin-like protein 2B	OLFML2B	Both
7.80747	7.9781	7.67678	7.88581	7.88568	7.73924	7.50229	7.04825	7.05339	7.5647		0.0162323	2.91874	P00488	Coagulation factor XIII A chain	F13A1	Both
8.55133	8.6216	8.35292	8.86695	8.47009	8.08728	8.29686	8.13066	8.02755	8.00022		0.00220513	2.91114	P60174	Triosephosphate isomerase	TPI1	Both
7.57313	7.46301	7.3895	7.51642	7.25489	7.05515	6.96849	6.98022	6.90998	6.96862		0.000363636	2.90333	Q9NVA2;Q14141;Q92599	Septin-11	SEPT11	Both
7.13264	7.32	7.40899	7.54343	7.21421	6.96638	7.02044	6.75434	6.74937	6.81935		0.00107463	2.89653	P31946	14-3-3 protein beta/alpha;14-3-3 protein beta/alpha, N-terminally processed	YWHAB	Both
7.61049	7.38607	7.63557	7.86187	7.40914	7.2546	6.48583	7.24015	7.21685	7.40904		0.041592	2.87962	P25788	Proteasome subunit alpha type-3	PSMA3	Both
7.83034	7.33548	7.88166	7.78519	7.27277	7.23747	7.30935	6.89589	7.27082	7.10185		0.0184151	2.87085	P06753	Tropomyosin alpha-3 chain	TPM3	Both
6.27452	7.01536	7.11421	7.14588	7.03358	6.45621	6.27945	6.55406	6.45944	6.549		0.0301858	2.86471	P09104	Gamma-enolase	ENO2	T2D
7.83863	7.5812	7.7796	8.0582	7.77838	6.82751	7.42144	7.39021	7.64331	7.49392		0.0235455	2.83089	P61604	10 kDa heat shock protein, mitochondrial	HSPE1	Both
6.86604	6.91526	6.98503	7.22758	6.27824	6.33298	6.81071	6.36618	5.90232	6.60487		0.0832941	2.82498	Q9UHD8	Septin-9	SEPT9	T2D
8.20041	8.41921	8.18375	8.60474	8.23129	7.83209	7.94457	7.8326	7.7712	8.00975		0.00122222	2.81736	Q06830	Peroxiredoxin-1	PRDX1	Both
7.22683	7.59486	7.14198	7.53173	7.21582	6.98632	7.23078	6.26131	6.81152	7.17225		0.05847	2.81715	P32119	Peroxiredoxin-2	PRDX2	Both
8.49454	8.64321	8.62457	8.82756	8.54442	8.2823	8.20564	8.11982	8.0465	8.25353		0.000780488	2.78806	P11142;P54652	Heat shock cognate 71 kDa protein	HSPA8	Both
7.11012	7.19986	7.30315	7.20664	7.27745	7.09937	6.69586	6.93841	6.24164	6.9395		0.023548	2.73205	Q9Y287	Integral membrane protein 2B;BRI2, membrane form;BRI2 intracellular domain;BRI2C, soluble form;Bri23 peptide	ITM2B	Both
6.68325	6.58346	7.72207	7.33668	7.20123	6.99259	6.90281	6.27018	6.07202	7.10704		0.213347	2.73156	P19105;O14950;P24844	Myosin regulatory light chain 12A;Myosin regulatory light chain 12B	MYL12A;MYL12B	Both
7.43637	7.40717	7.39948	7.27159	7.4264	6.54691	6.29663	7.30453	7.88707	6.74077		0.203183	2.71032	Q05707	Collagen alpha-1(XIV) chain	COL14A1	Both
8.24142	8.23345	8.45171	7.99434	8.21785	7.96053	7.77503	7.89948	7.30274	8.03886		0.0220235	2.70661	P05067	Amyloid beta A4 protein;N-APP;Soluble APP-alpha;Soluble APP-beta;C99;Beta-amyloid protein 42;Beta-amyloid protein 40;C83;P3(42);P3(40);C80;Gamma-secretase C-terminal fragment 59;Gamma-secretase C-terminal fragment 57;Gamma-secretase C-terminal fragment 50;C31	APP	Both
6.99114	7.13268	7.32162	6.98468	7.2751	7.03945	6.70256	6.73328	6.28345	6.78677		0.0173758	2.70359	Q13332	Receptor-type tyrosine-protein phosphatase S	PTPRS	Both
7.15057	7.23915	7.18856	7.29607	7.14104	7.03032	6.65531	6.78928	6.47884	6.90987		0.00377273	2.69376	Q15019	Septin-2	SEPT2	Both
7.36449	7.78293	7.8029	7.63608	7.47666	7.77306	7.91422	7.57062	6.31658	6.33981		0.313947	2.69	P02753	Retinol-binding protein 4;Plasma retinol-binding protein(1-182);Plasma retinol-binding protein(1-181);Plasma retinol-binding protein(1-179);Plasma retinol-binding protein(1-176)	RBP4	Both
7.34516	6.89888	7.31431	6.99875	6.02352	6.65106	6.82702	6.0699	6.32822	6.56273		0.184394	2.68125	Q04917	14-3-3 protein eta	YWHAH	T2D
7.66858	7.92274	7.84572	8.11156	7.74352	7.29475	7.52776	7.19612	7.50632	7.62564		0.00607843	2.68105	Q16851	UTP--glucose-1-phosphate uridylyltransferase	UGP2	Both
7.14029	7.02428	6.92584	6.9937	6.87057	6.62356	6.62451	6.25741	6.47396	6.83904		0.00508333	2.67447	Q86VP6	Cullin-associated NEDD8-dissociated protein 1	CAND1	T2D
7.0904	7.16059	7.29303	7.22134	7.2491	6.42744	7.22955	6.6497	6.53886	7.03771		0.0287912	2.66833	Q13200	26S proteasome non-ATPase regulatory subunit 2	PSMD2	Both
7.78863	7.58404	7.65772	7.81382	7.46976	7.18033	6.69641	7.38469	7.48197	7.45886		0.0316842	2.64449	P28070	Proteasome subunit beta type-4	PSMB4	Both
7.30612	6.8759	6.77507	7.37478	7.01828	6.42769	6.92452	6.07169	6.91765	6.92176		0.0949121	2.61437	Q13011	Delta(3,5)-Delta(2,4)-dienoyl-CoA isomerase, mitochondrial	ECH1	Both
8.72486	8.73822	8.5331	8.79187	8.59201	8.41926	8.53663	8.23121	7.91106	8.22126		0.0092437	2.583	P06733	Alpha-enolase	ENO1	Both
6.94498	7.27286	6.95137	7.01945	6.83665	6.86622	6.35018	6.71063	6.19659	6.84689		0.0312258	2.57608	P24534	Elongation factor 1-beta	EEF1B2	Both
7.47548	6.5484	7.29095	7.86326	6.55575	7.31258	6.661	6.40515	6.58764	6.72716		0.253703	2.55895	P39059	Collagen alpha-1(XV) chain;Restin;Restin-2;Restin-3;Restin-4	COL15A1	Both
8.02069	8.0994	7.90621	8.08976	8.04159	7.63886	7.63692	7.50511	7.46657	7.87005		0.000984615	2.55876	P09382	Galectin-1	LGALS1	Both
8.37847	7.77184	8.57572	8.49236	8.43051	8.13357	8.156	7.11717	8.62725	7.58593		0.249299	2.54561	Q14767	Latent-transforming growth factor beta-binding protein 2	LTBP2	Both
7.728	7.51267	7.80006	7.45185	7.71965	7.30548	7.40905	7.24262	6.79362	7.44039		0.0195583	2.53638	P60660	Myosin light polypeptide 6	MYL6	Both
6.94577	7.06337	6.72421	7.32096	6.80356	6.43971	6.76958	6.39753	6.31048	6.91999		0.036551	2.5358	P49720	Proteasome subunit beta type-3	PSMB3	T2D
6.87701	7.38333	7.29864	7.00805	6.94931	6.54432	6.9112	6.69894	6.45219	6.90648		0.0214048	2.51559	Q9UM22	Mammalian ependymin-related protein 1	EPDR1	Both
8.15616	8.18427	8.46503	8.54475	8.32758	7.77174	8.03125	7.83818	8.12117	7.91393		0.0048	2.51365	Q15149;P58107	Plectin	PLEC	Both
7.3298	7.21323	7.25801	7.45347	7.23289	6.28921	6.9454	7.14974	7.62744	6.48072		0.16562	2.50598	Q8NBJ4	Golgi membrane protein 1	GOLM1	Both
6.56977	6.88511	6.76264	7.43843	6.82185	6.51299	6.66646	6.48869	6.37193	6.44552		0.0347216	2.50291	P35237	Serpin B6	SERPINB6	Both
7.30183	7.44919	7.42936	7.2629	7.37468	7.0333	7.15597	6.40633	7.08023	7.15103		0.028221	2.50161	Q01995	Transgelin	TAGLN	Both
7.03068	7.03242	7.04992	7.04747	7.09279	7.04423	6.7421	6.95808	6.03646	6.49861		0.0707773	2.48175	P04062	Glucosylceramidase	GBA	Both
7.00634	7.15467	6.99964	7.19824	7.16741	6.92781	7.13344	6.58022	6.08908	6.82304		0.0738528	2.4805	Q6UVK1	Chondroitin sulfate proteoglycan 4	CSPG4	Both
7.38025	7.41073	7.35593	7.71793	7.51016	7.06145	6.99585	7.12937	6.99044	7.23063		0.00123944	2.47429	P13473	Lysosome-associated membrane glycoprotein 2	LAMP2	Both
8.49434	8.8977	8.74705	8.67666	8.78969	8.65966	8.35359	8.11916	7.95951	8.55757		0.0311702	2.46143	P04792	Heat shock protein beta-1	HSPB1	Both
7.98158	7.9509	7.95415	8.20683	6.29237	7.74303	7.89977	6.3083	6.64871	7.83443		0.518522	2.45651	P06703	Protein S100-A6	S100A6	Both
7.91264	7.88376	8.02629	7.90157	8.09729	7.46129	7.39658	7.76173	7.5099	7.77903		0.00381609	2.41325	P07602	Prosaposin;Saposin-A;Saposin-B-Val;Saposin-B;Saposin-C;Saposin-D	PSAP	Both
6.97307	7.08034	5.97471	7.5683	6.98261	6.92066	6.22189	6.08214	6.6251	6.82531		0.298449	2.40316	Q13126	S-methyl-5-thioadenosine phosphorylase	MTAP	T2D
7.0089	7.01916	7.08672	7.40487	6.95362	6.41659	6.70974	6.9318	6.7017	6.81675		0.013589	2.39517	Q9NQW7;O00462	Xaa-Pro aminopeptidase 1	XPNPEP1	Both
7.39317	7.41283	7.20213	7.43069	6.55327	7.52937	6.72987	6.42992	6.90853	6.50228		0.213369	2.39016	Q9ULV4	Coronin-1C	CORO1C	Both
8.60907	8.32494	8.58488	8.09513	8.13111	8.04187	8.32191	8.03044	7.14226	8.32629		0.188951	2.37943	P27797	Calreticulin	CALR	Both
7.92324	7.98561	7.97005	8.13469	7.91057	7.80558	7.55624	7.42753	7.41322	7.85055		0.00723636	2.36705	P23526	Adenosylhomocysteinase	AHCY	Both
7.7802	7.92309	7.82458	8.1474	7.95679	7.39683	7.57334	7.65711	7.75454	7.38065		0.00621359	2.36549	P17931	Galectin-3	LGALS3	Both
6.5409	6.94512	6.81766	7.06521	6.89739	6.69509	6.56256	6.25565	6.02438	6.86457		0.0759138	2.35943	Q08257	Quinone oxidoreductase	CRYZ	Both
6.84521	6.83906	6.90784	6.82995	6.87345	6.53659	6.59725	6.05895	6.7596	6.48294		0.0153557	2.35525	Q9NYU2	UDP-glucose:glycoprotein glucosyltransferase 1	UGGT1	Both
7.19145	6.49803	7.23684	7.46931	6.46286	6.45533	6.74879	6.72617	6.45676	6.62647		0.149162	2.33881	P62269	40S ribosomal protein S18	RPS18	T2D
7.20564	6.53415	7.26872	7.2737	6.7747	6.74209	6.31926	6.31271	7.22484	6.67875		0.181244	2.26908	P23381	Tryptophan--tRNA ligase, cytoplasmic;T1-TrpRS;T2-TrpRS	WARS	Both
8.05839	8.49615	8.52277	8.07788	8.28713	8.24485	7.96391	7.91966	7.42121	8.11939		0.083443	2.26288	P07437	Tubulin beta chain	TUBB	Both
7.09698	7.19343	6.25138	7.29079	6.54428	6.59553	6.47318	6.31607	6.6048	6.61977		0.15777	2.25686	P23396	40S ribosomal protein S3	RPS3	T2D
8.41992	8.96403	8.81698	8.51832	8.69252	8.4823	8.38771	8.28019	7.93769	8.5699		0.0486948	2.24283	Q71U36;P0DPH8;P0DPH7;Q6PEY2	Tubulin alpha-1A chain;Tubulin alpha-3E chain	TUBA1A;TUBA3E	Both
7.65142	7.54023	7.4514	7.40043	7.40254	7.15305	7.18811	7.24204	7.64053	6.47394		0.128264	2.23702	O00560	Syntenin-1	SDCBP	Both
6.81518	7.11674	6.77418	6.52823	6.94311	6.46906	6.58772	6.30147	6.68352	6.39067		0.0215758	2.23358	O15230	Laminin subunit alpha-5	LAMA5	Both
6.85907	6.94393	6.81095	7.1208	6.42979	6.42198	6.32917	6.44837	6.39903	6.82848		0.0462885	2.22588	Q9NTK5	Obg-like ATPase 1	OLA1	T2D
7.58931	7.4181	7.70744	7.53581	7.68208	7.13577	7.28303	7.11823	7.24517	7.41769		0.00209756	2.22113	Q15262	Receptor-type tyrosine-protein phosphatase kappa	PTPRK	Both
7.66706	7.44531	7.66882	7.79276	7.45065	7.01753	7.14479	7.35127	7.367	7.41661		0.0111008	2.21553	P28074	Proteasome subunit beta type-5	PSMB5	Both
7.61782	7.34848	7.51904	7.56139	7.36549	6.4328	6.72214	7.25986	7.72552	7.55068		0.249053	2.20924	P00390	Glutathione reductase, mitochondrial	GSR	Both
7.83773	7.26731	8.14836	8.01456	7.80352	7.5203	7.52537	7.92243	7.79663	6.58781		0.29748	2.20692	O14498	Immunoglobulin superfamily containing leucine-rich repeat protein	ISLR	Both
7.96382	7.86191	7.99181	8.19324	7.89824	7.54029	7.51219	7.50696	7.76723	7.86883		0.00810526	2.20141	P20618	Proteasome subunit beta type-1	PSMB1	Both
9.10877	9.01132	9.23485	9.16346	8.9646	8.54734	8.80207	8.57143	8.90721	8.96624		0.010464	2.1764	O43707;Q9H254	Alpha-actinin-4	ACTN4	Both
7.4728	7.56888	7.52197	7.5911	7.48357	7.19343	6.71107	7.1113	7.48899	7.44841		0.0490654	2.17284	P11717	Cation-independent mannose-6-phosphate receptor	IGF2R	Both
7.74755	7.63446	7.9417	7.47051	7.44367	7.58296	7.43837	7.5123	6.43042	7.59612		0.240278	2.16543	P14625	Endoplasmin	HSP90B1	Both
8.32842	8.42495	8.47004	8.56619	8.38519	7.9816	7.88183	7.94222	8.47787	8.22884		0.024067	2.15024	P06744;Q8N196	Glucose-6-phosphate isomerase	GPI	Both
6.86387	6.63153	6.8535	6.99922	6.98362	6.44401	6.75729	6.69249	6.28415	6.49899		0.0173924	2.14269	P49189	4-trimethylaminobutyraldehyde dehydrogenase	ALDH9A1	T2D
8.44248	8.42729	8.40214	8.6434	8.28632	8.23134	7.98891	8.11217	7.96054	8.26019		0.00566337	2.13647	P07195;Q6ZMR3;P07864	L-lactate dehydrogenase B chain	LDHB	Both
8.78295	6.93507	7.6371	8.52372	7.69255	7.89319	7.62648	7.48763	8.02276	6.89514		0.492422	2.1342	P21810	Biglycan	BGN	Both
6.41722	7.39182	7.28224	6.37298	7.32995	7.29265	6.34446	6.32785	6.76435	6.41876		0.345337	2.13416	O43505	Beta-1,4-glucuronyltransferase 1	B4GAT1	Both
8.07317	8.03834	8.30713	8.10428	8.48173	7.91246	7.53251	7.86461	7.59738	8.45744		0.131862	2.12839	P07858	Cathepsin B;Cathepsin B light chain;Cathepsin B heavy chain	CTSB	Both
6.82972	6.97372	7.34177	7.19212	6.96291	6.9147	6.83154	6.74432	6.68783	6.4929		0.0244	2.11734	Q13361	Microfibrillar-associated protein 5	MFAP5	Both
7.75481	7.6263	7.66654	7.44894	7.6364	7.67321	7.08565	7.13127	7.15195	7.46804		0.0346256	2.11143	O60687	Sushi repeat-containing protein SRPX2	SRPX2	Both
7.44295	7.24913	7.53108	7.64645	7.22412	7.13213	6.99112	7.0864	7.00817	7.25698		0.0102581	2.10759	P25789	Proteasome subunit alpha type-4	PSMA4	Both
6.77715	6.88853	6.86533	7.19454	6.91223	6.72528	6.84747	6.26467	6.64765	6.55147		0.0318953	2.09049	P30566	Adenylosuccinate lyase	ADSL	T2D
7.37046	7.37932	7.48928	7.75163	7.39162	7.0216	7.02123	7.21285	7.19921	7.34007		0.011	2.07717	P28072	Proteasome subunit beta type-6	PSMB6	Both
7.07719	6.72766	7.13376	7.10629	6.20364	7.07788	6.25781	6.51898	6.42806	6.43612		0.253003	2.02274	P17655	Calpain-2 catalytic subunit	CAPN2	Both
7.11932	6.84265	6.77493	6.86975	6.20947	6.78098	6.69775	6.54239	5.96062	6.35035		0.232347	1.98066	P46940	Ras GTPase-activating-like protein IQGAP1	IQGAP1	T2D
7.71717	7.99363	7.72031	7.64754	7.90213	7.6357	7.74088	7.43151	7.36254	7.33167		0.0233295	1.97558	O95965	Integrin beta-like protein 1	ITGBL1	Both
8.01284	7.81066	8.01569	8.09677	7.8772	7.57106	7.46214	7.64721	7.82381	7.83891		0.012	1.96792	O14818;Q8TAA3	Proteasome subunit alpha type-7;Proteasome subunit alpha type-7-like	PSMA7;PSMA8	Both
7.18772	7.1533	7.13027	7.0574	6.26994	6.39519	7.02214	6.94159	5.9154	7.06168		0.386599	1.96121	P62987;P62979;P0CG47;P0CG48	Ubiquitin-60S ribosomal protein L40;Ubiquitin;60S ribosomal protein L40;Ubiquitin-40S ribosomal protein S27a;Ubiquitin;40S ribosomal protein S27a;Polyubiquitin-B;Ubiquitin;Polyubiquitin-C;Ubiquitin	UBA52;RPS27A;UBB;UBC	Both
8.49874	8.55145	8.66409	8.7819	8.59251	8.28296	8.3523	8.26354	8.36631	8.37062		0.00103448	1.95249	P22392;O60361	Nucleoside diphosphate kinase B;Putative nucleoside diphosphate kinase	NME2;NME2P1	Both
8.3283	8.75398	8.74639	8.46928	8.56257	8.52488	8.29135	8.2553	7.8228	8.51603		0.106484	1.94999	P68371	Tubulin beta-4B chain	TUBB4B	Both
8.01957	7.8415	8.03775	8.19128	7.93349	7.73153	7.55391	7.6382	7.74403	7.92032		0.0106563	1.93696	P25786	Proteasome subunit alpha type-1	PSMA1	Both
6.96358	7.06472	7.14541	6.93709	7.05721	6.83928	6.69986	6.4003	7.03177	6.76216		0.0334922	1.9361	P01130	Low-density lipoprotein receptor	LDLR	Both
6.7601	6.92579	6.6016	6.73268	6.54477	6.54559	6.40691	6.32991	6.41752	6.47522		0.00775	1.89652	Q04837	Single-stranded DNA-binding protein, mitochondrial	SSBP1	Both
8.36562	8.35618	8.52603	8.52807	8.39044	8.14913	8.21924	8.02526	8.18124	8.2058		0.0009375	1.89292	P63104	14-3-3 protein zeta/delta	YWHAZ	Both
7.59627	7.4603	7.60354	7.8185	7.33308	7.50997	7.25864	7.24765	6.97922	7.45202		0.0667434	1.8743	Q00610;P53675	Clathrin heavy chain 1	CLTC	Both
7.15936	7.23093	6.7177	7.30745	6.30722	6.72795	6.58648	6.45876	7.12248	6.46912		0.307451	1.86885	E9PAV3;Q13765	Nascent polypeptide-associated complex subunit alpha, muscle-specific form;Nascent polypeptide-associated complex subunit alpha	NACA	Both
7.44898	7.45662	7.43422	7.59964	7.47497	7.42575	7.43339	7.36389	7.28643	6.55009		0.177314	1.86629	P19320	Vascular cell adhesion protein 1	VCAM1	Both
8.46858	8.2514	8.45361	8.43645	8.31633	8.04466	7.65155	8.17707	8.4909	8.21307		0.111857	1.86133	P13611	Versican core protein	VCAN	Both
7.24983	6.49899	7.0864	7.01115	7.18884	6.29004	6.21973	7.24047	7.66424	6.28396		0.512416	1.85077	P01011	Alpha-1-antichymotrypsin;Alpha-1-antichymotrypsin His-Pro-less	SERPINA3	Both
7.16047	7.39293	7.41249	7.46922	7.26886	7.07857	7.02284	7.12048	7.07048	7.07951		0.00223377	1.8468	P12081;P49590	Histidine--tRNA ligase, cytoplasmic	HARS	Both
6.91755	6.74036	6.89932	6.75616	6.89681	6.43761	6.58302	6.32029	7.08622	6.4528		0.107968	1.84523	P22304	Iduronate 2-sulfatase;Iduronate 2-sulfatase 42 kDa chain;Iduronate 2-sulfatase 14 kDa chain	IDS	Both
7.91112	7.97668	7.82931	8.05778	7.91427	7.49632	7.72775	7.64739	7.74066	7.76476		0.00408989	1.83002	Q04446	1,4-alpha-glucan-branching enzyme	GBE1	Both
7.31704	6.8412	7.09517	6.36713	6.81234	6.89567	6.38504	6.60799	6.34414	6.88837		0.263783	1.82951	P28066	Proteasome subunit alpha type-5	PSMA5	Both
8.03282	7.02955	7.37965	7.5605	7.64758	7.21032	7.13136	7.20499	7.67794	7.11424		0.255026	1.82915	P08572	Collagen alpha-2(IV) chain;Canstatin	COL4A2	Both
7.07247	6.61157	7.10103	7.03957	7.08597	6.8576	7.19384	6.15337	6.41461	6.98533		0.300061	1.82461	O75915	PRA1 family protein 3	ARL6IP5	Both
7.2804	8.12698	6.93707	8.04751	6.38577	6.81655	8.27605	6.29639	7.30916	6.77658		0.676264	1.82222	P20042	Eukaryotic translation initiation factor 2 subunit 2	EIF2S2	Both
7.26112	7.2992	7.42482	7.23525	7.42972	6.44168	7.16729	7.27307	7.81227	6.6541		0.372181	1.82112	P43251	Biotinidase	BTD	Both
6.89004	6.35635	6.8267	7.07471	6.97039	6.5983	6.71067	6.3299	7.00195	6.18569		0.249864	1.81273	Q14764	Major vault protein	MVP	Both
8.07276	6.66124	6.28979	7.95237	7.53152	7.087	6.84051	7.06254	7.74123	6.49668		0.625769	1.80278	P02462	Collagen alpha-1(IV) chain;Arresten	COL4A1	Both
8.29822	7.44741	8.28283	8.15244	8.05975	7.86832	7.74758	7.49854	8.3286	7.51846		0.316953	1.8023	Q92626	Peroxidasin homolog	PXDN	Both
7.04891	7.147	7.16152	7.50277	7.09255	7.10561	6.87295	6.96045	6.80705	6.93246		0.0303043	1.79821	Q9Y696	Chloride intracellular channel protein 4	CLIC4	Both
8.44813	8.63553	8.70592	8.37731	8.69801	8.10377	8.34305	8.17377	8.55712	8.41682		0.0478863	1.79504	Q16610	Extracellular matrix protein 1	ECM1	Both
7.97579	8.26188	8.14154	8.26157	8.14786	8.10065	8.06363	7.88762	7.60849	7.87383		0.0437647	1.7819	P50395	Rab GDP dissociation inhibitor beta	GDI2	Both
7.46641	7.52584	7.43307	7.37413	7.46957	6.66722	6.65087	7.4921	8.01322	7.22279		0.439248	1.75614	O00754	Lysosomal alpha-mannosidase;Lysosomal alpha-mannosidase A peptide;Lysosomal alpha-mannosidase B peptide;Lysosomal alpha-mannosidase C peptide;Lysosomal alpha-mannosidase D peptide;Lysosomal alpha-mannosidase E peptide	MAN2B1	Both
8.57762	8.67217	8.97699	8.48911	8.67357	7.91919	8.62447	8.0447	9.0381	8.56298		0.35859	1.73782	O43852	Calumenin	CALU	Both
6.78007	6.8307	6.7932	6.90215	6.75888	6.82785	6.78982	6.10315	6.61002	6.54012		0.126375	1.73303	P15121;C9JRZ8	Aldose reductase;Aldo-keto reductase family 1 member B15	AKR1B1;AKR1B15	Both
7.6637	7.4375	7.59871	7.71082	7.41746	7.61891	6.92745	7.3759	7.24336	7.47839		0.129174	1.72518	O75874	Isocitrate dehydrogenase [NADP] cytoplasmic	IDH1	Both
7.76027	7.64888	7.73343	7.75094	7.75003	6.48259	7.80106	7.49184	8.0545	7.64312		0.485973	1.71431	Q15293	Reticulocalbin-1	RCN1	Both
7.94954	7.66164	7.83341	7.90474	7.84155	7.87144	7.71745	7.72441	7.28704	7.43008		0.0964426	1.70645	Q08431	Lactadherin;Lactadherin short form;Medin	MFGE8	Both
6.73373	6.2075	6.65086	7.08217	7.04372	6.5704	6.28856	6.6412	6.32803	6.73097		0.279484	1.70516	Q14203	Dynactin subunit 1	DCTN1	T2D
8.37083	8.4303	8.59309	8.59609	8.46507	8.26183	8.4099	8.16814	8.25137	8.2333		0.00701887	1.68332	P26038;P35241	Moesin	MSN	Both
7.87293	7.83099	8.03575	7.97445	7.90748	7.62005	7.96363	7.57906	7.68719	7.65723		0.0222791	1.67065	P30101	Protein disulfide-isomerase A3	PDIA3	Both
8.0335	7.70506	8.0182	8.2769	7.84407	7.77536	7.97782	7.34439	8.15767	7.50998		0.291639	1.66919	P50454	Serpin H1	SERPINH1	Both
6.4635	7.04933	6.518	7.41206	6.98932	6.34119	6.76082	6.48281	7.00527	6.74335		0.385022	1.65865	P48637	Glutathione synthetase	GSS	Both
6.91327	6.63982	6.5494	7.20017	6.85734	6.31776	6.85108	6.83954	6.49412	6.56431		0.230591	1.65439	P30048	Thioredoxin-dependent peroxide reductase, mitochondrial	PRDX3	T2D
9.34803	8.4468	8.75911	8.98979	8.60339	8.77501	8.79216	8.56875	8.48242	8.44304		0.293449	1.64872	Q15063	Periostin	POSTN	Both
6.81657	6.27586	7.76686	7.3763	7.55818	6.33175	6.73147	7.28706	7.40674	6.95387		0.611109	1.64656	P36222	Chitinase-3-like protein 1	CHI3L1	Both
7.80553	7.74494	7.69175	7.66678	7.97164	7.43295	6.58577	7.85192	8.13485	7.80325		0.535536	1.63825	Q14956	Transmembrane glycoprotein NMB	GPNMB	Both
7.60474	7.75371	7.54037	7.78157	7.70006	7.35761	7.54546	7.41239	7.40162	7.60188		0.0127778	1.63041	P55290	Cadherin-13	CDH13	Both
7.90346	8.09082	8.00458	7.78574	8.07668	7.67468	7.79662	7.7778	7.86472	7.68723		0.015894	1.62947	Q9NRN5	Olfactomedin-like protein 3	OLFML3	Both
6.85178	6.71187	6.54322	7.34086	6.67766	6.69118	6.52359	6.57151	6.83424	6.45426		0.249521	1.62228	Q15075	Early endosome antigen 1	EEA1	Both
7.01089	6.65687	7.7194	6.7205	7.05664	6.81462	6.66996	6.26434	7.22812	7.13925		0.512385	1.62032	Q92820	Gamma-glutamyl hydrolase	GGH	Both
7.01233	6.63654	6.99313	6.96551	6.1606	6.64955	6.69038	6.44054	6.50521	6.43919		0.302455	1.61677	P08195	4F2 cell-surface antigen heavy chain	SLC3A2	T2D
6.87966	6.82919	7.04013	6.85356	7.10585	7.16023	6.28113	6.46512	6.83117	6.93951		0.301614	1.60786	Q99988	Growth/differentiation factor 15	GDF15	Both
7.17438	6.5252	7.08468	7.20025	6.4762	7.11548	6.82166	6.22237	6.46852	6.80284		0.449984	1.60683	P52209	6-phosphogluconate dehydrogenase, decarboxylating	PGD	Both
7.91763	7.82571	8.17768	7.68102	7.87175	7.62169	7.37566	7.74702	7.99136	7.71526		0.177692	1.60162	Q9UBG0	C-type mannose receptor 2	MRC2	Both
7.09293	7.07507	7.47439	6.99618	7.17777	7.13994	6.754	7.03338	6.8425	7.07867		0.139194	1.56159	Q7LGC8	Carbohydrate sulfotransferase 3	CHST3	Both
7.81665	7.42697	7.71142	7.61883	7.83301	6.25821	7.51721	7.8623	8.96829	6.85141		0.768847	1.54843	P0C0L4;P0C0L5	Complement C4-A;Complement C4 beta chain;Complement C4-A alpha chain;C4a anaphylatoxin;C4b-A;C4d-A;Complement C4 gamma chain;Complement C4-B;Complement C4 beta chain;Complement C4-B alpha chain;C4a anaphylatoxin;C4b-B;C4d-B;Complement C4 gamma chain	C4A;C4B	Both
8.69331	8.37488	8.74189	8.46883	8.62928	8.34592	8.03451	8.21413	9.09426	8.27282		0.42567	1.54636	Q7Z7G0	Target of Nesh-SH3	ABI3BP	Both
7.97598	8.091	7.92888	8.09587	7.79124	7.72985	7.97431	7.84637	7.7132	7.68278		0.0478857	1.53919	Q99880;Q99879;Q99877;Q93079;Q8N257;Q5QNW6;Q16778;P62807;P58876;P57053;P33778;P23527;P06899;O60814;Q96A08	Histone H2B type 1-L;Histone H2B type 1-M;Histone H2B type 1-N;Histone H2B type 1-H;Histone H2B type 3-B;Histone H2B type 2-F;Histone H2B type 2-E;Histone H2B type 1-C/E/F/G/I;Histone H2B type 1-D;Histone H2B type F-S;Histone H2B type 1-B;Histone H2B type 1-O;Histone H2B type 1-J;Histone H2B type 1-K;Histone H2B type 1-A	HIST1H2BL;HIST1H2BM;HIST1H2BN;HIST1H2BH;HIST3H2BB;HIST2H2BF;HIST2H2BE;HIST1H2BC;HIST1H2BD;H2BFS;HIST1H2BB;HIST1H2BO;HIST1H2BJ;HIST1H2BK;HIST1H2BA	Both
7.67957	7.62363	7.77238	7.74466	7.52893	7.48806	7.54456	7.5025	7.3484	7.53236		0.0117313	1.53695	P61158	Actin-related protein 3	ACTR3	Both
7.22305	7.44745	7.11574	7.45799	7.18404	7.41127	7.10768	7.04474	6.75681	7.18187		0.217414	1.53173	O00299	Chloride intracellular channel protein 1	CLIC1	Both
7.54422	7.43573	8.00234	7.42664	7.67267	7.22113	7.25737	7.37863	7.7433	7.55782		0.280677	1.52993	P12107	Collagen alpha-1(XI) chain	COL11A1	Both
7.37099	7.27782	7.52107	7.48951	7.2169	7.29811	7.10089	7.20055	7.08189	7.28643		0.0436117	1.51945	O15144	Actin-related protein 2/3 complex subunit 2	ARPC2	Both
8.69608	8.09635	8.78945	8.77172	8.42909	9.11411	8.14993	8.33435	8.42641	7.88017		0.572862	1.49811	P01033	Metalloproteinase inhibitor 1	TIMP1	Both
7.76939	7.65875	7.75664	7.92834	7.61862	7.55555	7.36229	7.47001	7.9075	7.57129		0.168275	1.48943	P12955	Xaa-Pro dipeptidase	PEPD	Both
7.8624	7.64507	7.76307	7.84383	7.71087	7.63516	7.77338	7.47567	7.60736	7.47467		0.0421584	1.48525	P67936	Tropomyosin alpha-4 chain	TPM4	Both
7.09785	7.20847	7.03499	7.29651	6.12033	7.01313	6.50939	6.9627	6.41823	6.99644		0.590327	1.48475	P06737;P11217;P11216	Glycogen phosphorylase, liver form	PYGL	Both
6.74696	6.83563	6.81031	7.28963	6.065	6.4144	6.87993	6.77859	6.48084	6.36412		0.557486	1.46531	Q9UHV9	Prefoldin subunit 2	PFDN2	T2D
7.48427	7.47903	7.62433	7.49388	7.53754	7.278	7.3846	7.38766	7.18429	7.55664		0.0448502	1.4641	P05556	Integrin beta-1	ITGB1	Both
7.77748	7.36095	7.54636	7.49261	7.338	6.99927	7.47779	7.19604	7.75576	7.27198		0.365071	1.45516	P30530	Tyrosine-protein kinase receptor UFO	AXL	Both
6.92394	6.97618	7.05633	6.94358	7.07309	6.33786	6.93012	6.89927	7.02173	6.97505		0.291839	1.4515	Q6UWH4	Protein FAM198B	FAM198B	Both
7.31144	6.98312	7.05053	7.11109	6.97674	7.256	6.54973	6.74024	6.90859	7.17531		0.351103	1.44747	P08758	Annexin A5	ANXA5	Both
7.06644	6.96346	6.82162	6.91695	7.17921	6.67337	6.70073	6.42311	7.54689	6.84001		0.545862	1.42139	Q9BXJ0	Complement C1q tumor necrosis factor-related protein 5	C1QTNF5	Both
7.47262	7.48219	7.65998	7.5992	7.43086	7.38153	7.27121	7.50162	7.19709	7.5325		0.0979265	1.41965	O15145	Actin-related protein 2/3 complex subunit 3	ARPC3	Both
6.98575	7.14176	7.04891	7.01695	7.01611	7.1954	7.10714	7.01136	6.71669	6.44581		0.384315	1.40157	Q13418	Integrin-linked protein kinase	ILK	Both
6.9277	6.70644	6.45859	6.75688	6.50957	6.97306	6.31183	6.42806	6.25936	6.66111		0.449149	1.39685	P80303	Nucleobindin-2;Nesfatin-1	NUCB2	T2D
7.41833	7.44026	7.40788	7.51308	7.47308	7.51214	7.49908	7.17589	6.95596	7.41746		0.287687	1.37538	P09211	Glutathione S-transferase P	GSTP1	Both
7.4276	6.40631	7.0966	7.39799	7.17301	6.91475	6.72141	7.20634	7.29369	6.6761		0.630019	1.37355	Q14766	Latent-transforming growth factor beta-binding protein 1	LTBP1	Both
7.46066	7.83991	7.64113	7.64775	7.65983	7.8339	7.8939	7.80635	6.22229	7.83278		0.770888	1.35522	P35443	Thrombospondin-4	THBS4	Both
6.51282	6.57386	6.65257	6.62271	6.54726	6.24547	6.47282	6.42232	6.26785	6.84349		0.312166	1.35348	P02585	Troponin C, skeletal muscle	TNNC2	T2D
7.18233	6.64661	7.17058	7.45129	7.07214	7.51967	6.46766	7.27254	7.23817	6.37122		0.715593	1.35127	P39060	Collagen alpha-1(XVIII) chain;Endostatin	COL18A1	Both
7.87379	7.52982	7.53055	7.63953	7.61911	7.27084	7.35965	7.49069	7.92192	7.50427		0.404981	1.34613	P13497;O43897;Q9Y6L7	Bone morphogenetic protein 1	BMP1	Both
6.9712	6.75517	6.95238	6.67351	6.76548	7.18811	6.23881	7.01674	6.34252	6.69753		0.607194	1.33907	Q9UJJ9	N-acetylglucosamine-1-phosphotransferase subunit gamma	GNPTG	Both
7.17644	7.3985	7.50028	7.55315	7.40953	7.52392	7.34598	7.2796	6.89291	7.3632		0.39181	1.33801	O75083	WD repeat-containing protein 1	WDR1	Both
8.47978	8.4522	8.57233	8.35961	8.51021	8.24819	8.1586	8.53724	8.55374	8.25801		0.239947	1.32943	Q92743	Serine protease HTRA1	HTRA1	Both
9.18047	9.11093	9.21376	9.34727	9.20793	9.30005	9.23568	8.96238	8.81742	9.1447		0.298282	1.31833	P08670;P41219;Q16352;P07197;P07196	Vimentin	VIM	Both
9.05446	8.758	9.00783	9.10044	8.92074	8.72818	9.22484	8.86654	8.87208	8.55633		0.439082	1.31433	Q12841	Follistatin-related protein 1	FSTL1	Both
7.51721	7.39025	7.22006	7.23388	7.40897	7.08099	7.37767	7.24232	7.19338	7.30524		0.200986	1.30063	P19022	Cadherin-2	CDH2	Both
9.43358	8.59384	9.33987	9.22717	9.19173	9.29794	9.06239	8.86611	8.92416	9.07423		0.590171	1.295	P05121	Plasminogen activator inhibitor 1	SERPINE1	Both
6.56208	6.71493	6.63155	6.61678	6.61665	6.6777	6.81343	6.34744	6.44831	6.31928		0.364409	1.27986	Q9BS26	Endoplasmic reticulum resident protein 44	ERP44	T2D
7.67396	7.73163	7.73478	7.78463	7.85973	7.31551	8.01999	7.56634	7.82847	7.51989		0.499979	1.2791	Q9BRK5	45 kDa calcium-binding protein	SDF4	Both
6.75872	6.84775	6.74182	6.94943	6.2573	6.32966	6.98885	6.61688	6.49916	6.59203		0.608496	1.27552	P41091;Q2VIR3	Eukaryotic translation initiation factor 2 subunit 3;Putative eukaryotic translation initiation factor 2 subunit 3-like protein	EIF2S3;EIF2S3L	T2D
7.51615	7.56711	7.63041	7.54445	7.82054	7.30814	7.16247	7.6362	8.01733	7.43273		0.606254	1.27162	O14773	Tripeptidyl-peptidase 1	TPP1	Both
7.24304	8.00065	8.00932	8.08214	7.9104	7.42702	7.42617	7.36378	8.52289	8.00303		0.787504	1.26047	P28838	Cytosol aminopeptidase	LAP3	Both
6.9947	6.55675	7.17482	6.93039	6.8414	6.71531	6.53919	6.80346	7.06164	6.8863		0.564658	1.25439	Q15631	Translin	TSN	Both
6.55383	6.73588	6.64378	6.77885	6.68656	6.5874	6.14254	6.50934	6.91685	6.75413		0.57168	1.25236	Q14517	Protocadherin Fat 1;Protocadherin Fat 1, nuclear form	FAT1	Both
8.8049	8.94149	9.01595	8.98289	8.9443	8.79761	8.7848	8.74956	8.94176	8.92825		0.123561	1.25172	P18206	Vinculin	VCL	Both
9.84385	9.92043	9.97775	9.85869	9.96686	9.88373	9.87669	9.77563	9.61416	9.93409		0.194648	1.24927	P63261	Actin, cytoplasmic 2;Actin, cytoplasmic 2, N-terminally processed	ACTG1	Both
7.94103	7.98535	7.92918	8.03274	7.75503	7.87381	7.97786	7.87437	7.83582	7.60249		0.299697	1.24679	Q99878;Q96KK5;Q9BTM1;Q16777;Q93077;Q7L7L0;Q6FI13;P20671;P0C0S8;P04908;Q71UI9;P0C0S5;Q96QV6;P16104;Q8IUE6	Histone H2A type 1-J;Histone H2A type 1-H;Histone H2A.J;Histone H2A type 2-C;Histone H2A type 1-C;Histone H2A type 3;Histone H2A type 2-A;Histone H2A type 1-D;Histone H2A type 1;Histone H2A type 1-B/E;Histone H2A.V;Histone H2A.Z;Histone H2A type 1-A;Histone H2AX	HIST1H2AJ;HIST1H2AH;H2AFJ;HIST2H2AC;HIST1H2AC;HIST3H2A;HIST2H2AA3;HIST1H2AD;HIST1H2AG;HIST1H2AB;H2AFV;H2AFZ;HIST1H2AA;H2AFX	Both
7.54418	7.31439	7.5607	7.54808	7.23719	7.35137	7.35214	7.31683	7.37672	7.34351		0.256562	1.23821	P61160	Actin-related protein 2	ACTR2	Both
8.5581	7.80257	8.14283	8.34514	8.20121	7.89721	7.98596	8.11257	8.8545	7.73569		0.770769	1.23817	P05997	Collagen alpha-2(V) chain	COL5A2	Both
6.72592	6.77611	7.11534	6.88654	6.72127	6.93467	6.68296	6.84781	6.53552	6.76292		0.45154	1.23669	P26639	Threonine--tRNA ligase, cytoplasmic	TARS	Both
9.13363	9.36214	9.26578	9.29504	9.49557	8.90231	8.92215	9.1303	9.96042	9.1771		0.741716	1.23588	P51884	Lumican	LUM	Both
7.14476	6.75731	7.09913	6.93836	7.04088	7.11654	6.62326	6.90727	6.77585	7.10673		0.545928	1.23071	Q99538	Legumain	LGMN	Both
7.06859	7.169	7.16708	7.01372	7.15878	7.25215	6.48804	7.18104	6.94639	7.26869		0.651211	1.2251	Q93088;Q9H2M3	Betaine--homocysteine S-methyltransferase 1;S-methylmethionine--homocysteine S-methyltransferase BHMT2	BHMT;BHMT2	Both
6.99211	7.24876	7.55473	7.18517	7.32545	7.0854	7.23528	7.45317	7.56374	6.52834		0.753545	1.22479	Q9Y646	Carboxypeptidase Q	CPQ	Both
6.32257	7.25302	6.69489	7.00303	7.21029	7.15232	7.051	6.75824	6.30067	6.78843		0.783964	1.22076	P54289	Voltage-dependent calcium channel subunit alpha-2/delta-1;Voltage-dependent calcium channel subunit alpha-2-1;Voltage-dependent calcium channel subunit delta-1	CACNA2D1	Both
7.32247	6.95146	7.36611	7.09681	7.37012	6.87997	6.73426	6.8892	8.00514	7.16797		0.792491	1.21923	Q6UX71	Plexin domain-containing protein 2	PLXDC2	Both
8.5868	8.05911	8.73806	8.49184	8.53158	9.1003	8.50591	8.07817	8.22843	8.0886		0.788203	1.20558	Q16270	Insulin-like growth factor-binding protein 7	IGFBP7	Both
6.98325	6.99661	7.03519	6.90319	6.97182	6.60678	6.66146	7.00268	7.77365	6.45354		0.799965	1.19781	P34059	N-acetylgalactosamine-6-sulfatase	GALNS	Both
7.51875	7.25667	7.62578	7.36672	7.46373	7.45266	7.31614	7.2051	7.45407	7.45956		0.495011	1.17172	O60568	Procollagen-lysine,2-oxoglutarate 5-dioxygenase 3	PLOD3	Both
7.47435	7.76675	7.6865	7.52033	7.84281	7.27499	7.69943	7.74674	7.66233	7.57226		0.634578	1.1668	P07225	Vitamin K-dependent protein S	PROS1	Both
7.90847	8.23183	8.08711	7.7378	8.35164	8.01657	8.0136	7.87431	7.44979	8.63031		0.814769	1.16535	Q14393	Growth arrest-specific protein 6	GAS6	Both
8.04887	8.05675	8.17563	8.028	8.18642	8.0057	7.9607	8.04056	8.17554	7.98631		0.277249	1.16244	Q02809	Procollagen-lysine,2-oxoglutarate 5-dioxygenase 1	PLOD1	Both
6.92761	6.56049	7.04372	6.84153	7.01941	6.53548	6.69841	6.82542	7.41301	6.61139		0.792522	1.15294	P28799	Granulins;Acrogranin;Paragranulin;Granulin-1;Granulin-2;Granulin-3;Granulin-4;Granulin-5;Granulin-6;Granulin-7	GRN	Both
8.43141	8.53935	8.40075	8.46482	8.42773	8.54491	8.53764	8.4055	7.98704	8.49063		0.673906	1.14727	Q9Y490;Q9Y4G6	Talin-1	TLN1	Both
7.88244	8.19036	8.03338	8.03161	8.04037	8.14142	8.08721	7.96635	7.49941	8.2401		0.79186	1.11875	P62937;P0DN26;A0A0B4J2A2;A0A075B759;Q9Y536;F5H284	Peptidyl-prolyl cis-trans isomerase A;Peptidyl-prolyl cis-trans isomerase A, N-terminally processed	PPIA	Both
9.2865	8.9314	9.36853	9.34974	9.30685	9.62604	9.16785	9.06179	8.96421	9.18004		0.792279	1.11846	Q15582	Transforming growth factor-beta-induced protein ig-h3	TGFBI	Both
7.49023	7.52139	7.52709	7.51967	7.51077	7.78915	7.30516	7.45986	7.25619	7.53176		0.725469	1.11021	Q13510	Acid ceramidase;Acid ceramidase subunit alpha;Acid ceramidase subunit beta	ASAH1	Both
7.74345	7.43815	8.04368	7.62321	7.78873	7.49522	7.76264	7.4868	7.66827	7.99805		0.799733	1.1098	O75326	Semaphorin-7A	SEMA7A	Both
6.71175	6.65809	6.47294	6.53693	6.66974	6.60682	6.23796	6.68264	6.79985	6.51651		0.775089	1.09934	P31431	Syndecan-4	SDC4	Both
7.32921	7.19204	7.35332	7.32511	7.45026	7.49595	7.28253	7.10054	7.24588	7.35222		0.74454	1.08284	P15291	Beta-1,4-galactosyltransferase 1;Lactose synthase A protein;N-acetyllactosamine synthase;Beta-N-acetylglucosaminylglycopeptide beta-1,4-galactosyltransferase;Beta-N-acetylglucosaminyl-glycolipid beta-1,4-galactosyltransferase;Processed beta-1,4-galactosyltransferase 1	B4GALT1	Both
8.60353	8.58483	8.58278	8.5408	8.57541	8.31496	8.97441	8.63122	8.74391	8.10606		0.919442	1.05526	P06396	Gelsolin	GSN	Both
8.35095	8.15198	8.33724	8.19711	8.22344	8.13062	8.28096	8.24448	8.40173	8.08814		0.797597	1.05429	O00391	Sulfhydryl oxidase 1	QSOX1	Both
8.1631	7.76945	8.1272	8.13271	8.19747	7.67359	8.26522	8.33877	8.54634	7.45251		0.947901	1.05366	Q02818	Nucleobindin-1	NUCB1	Both
8.74997	8.00741	8.45796	8.53366	8.28773	8.06893	8.25902	8.38175	8.89387	8.33688		0.948174	1.04534	P20908;P25940	Collagen alpha-1(V) chain	COL5A1	Both
8.37313	8.32805	8.51187	8.31923	8.47122	7.98966	8.31923	8.42852	8.83942	8.33778		0.933027	1.04179	O94985	Calsyntenin-1;Soluble Alc-alpha;CTF1-alpha	CLSTN1	Both
7.01452	7.16104	7.00659	7.02107	7.14965	7.11448	7.39639	7.18256	6.42603	7.15278		0.950255	1.03783	P55285	Cadherin-6	CDH6	Both
7.5075	7.04673	7.56804	7.6523	7.20507	7.0599	7.21669	7.30702	7.76078	7.55828		0.952386	1.03608	P00367;P49448	Glutamate dehydrogenase 1, mitochondrial	GLUD1	Both
6.8588	6.56841	6.7006	6.93339	6.85895	6.55391	6.99866	6.3603	7.04474	6.90661		0.961546	1.02609	P78504	Protein jagged-1	JAG1	Both
7.37921	7.17924	7.10639	7.29186	7.33153	7.25271	6.52843	7.21564	7.8699	7.36567		0.972625	1.02607	Q92823	Neuronal cell adhesion molecule	NRCAM	Both
6.68092	6.4486	7.20442	7.43681	6.98915	6.89876	6.80466	6.34973	7.63051	7.02395		0.977689	1.02437	P25705	ATP synthase subunit alpha, mitochondrial	ATP5A1	Both
7.00212	6.91021	7.47813	6.99064	7.09576	7.01271	7.10322	6.84267	6.90121	7.5648		0.965898	1.02436	O00469	Procollagen-lysine,2-oxoglutarate 5-dioxygenase 2	PLOD2	Both
7.57005	7.58887	7.67276	7.40266	7.58443	7.28411	7.29973	7.73019	7.96218	7.4959		0.964947	1.02171	P54802	Alpha-N-acetylglucosaminidase;Alpha-N-acetylglucosaminidase 82 kDa form;Alpha-N-acetylglucosaminidase 77 kDa form	NAGLU	Both
7.80419	7.72139	7.65591	7.70663	7.49965	7.97433	7.64797	7.6508	7.73767	7.39503		0.97506	0.99173	P62805	Histone H4	HIST1H4A	Both
7.49866	7.57332	7.56995	7.62512	7.55406	7.7857	7.58638	7.44254	7.32067	7.72023		0.961164	0.984275	P0DMV9;P0DMV8	Heat shock 70 kDa protein 1B;Heat shock 70 kDa protein 1A	HSPA1B;HSPA1A	Both
7.03137	6.52477	7.09124	7.0323	7.07831	7.00453	7.05683	7.10363	6.52853	7.09944		0.974429	0.984022	P23470	Receptor-type tyrosine-protein phosphatase gamma	PTPRG	Both
7.784	7.83307	7.76011	7.83075	7.78918	7.65557	7.60468	8.07306	8.47999	7.22081		0.976893	0.983102	Q9Y6C2	EMILIN-1	EMILIN1	Both
9.23325	9.00881	9.20022	9.01666	9.1212	8.89212	8.73949	9.28738	9.63601	9.06807		0.973276	0.980426	Q08380	Galectin-3-binding protein	LGALS3BP	Both
7.12782	6.54788	6.55287	7.22567	7.14079	7.16283	7.14885	7.09072	6.15532	7.08106		0.977863	0.980053	P14550	Alcohol dehydrogenase [NADP(+)]	AKR1A1	Both
7.24465	6.90903	6.86606	6.66362	6.82674	6.99383	6.98131	6.74004	6.97208	6.88988		0.934589	0.969591	P80723	Brain acid soluble protein 1	BASP1	Both
6.81938	7.00411	6.91251	7.0197	7.04945	7.27621	7.16116	7.07631	6.79685	6.61934		0.887582	0.944179	P62834;P61224;A6NIZ1	Ras-related protein Rap-1A;Ras-related protein Rap-1b;Ras-related protein Rap-1b-like protein	RAP1A;RAP1B	Both
7.15464	7.15293	7.23805	7.19835	7.19315	6.71014	7.16826	7.0976	7.98169	7.14223		0.917311	0.927769	P15289	Arylsulfatase A;Arylsulfatase A component B;Arylsulfatase A component C	ARSA	Both
9.36797	8.85089	9.16453	9.36962	9.22614	8.87943	9.32309	9.29975	9.60328	9.0463		0.872819	0.923552	P12109	Collagen alpha-1(VI) chain	COL6A1	Both
7.06378	6.50945	6.95543	6.92237	6.90426	6.43761	6.88401	7.03153	7.22889	6.94733		0.875251	0.922969	Q16394	Exostosin-1	EXT1	Both
7.9179	7.7575	7.98639	8.08682	7.92355	8.19145	8.02424	7.67909	7.91724	8.03439		0.792174	0.922891	Q99536	Synaptic vesicle membrane protein VAT-1 homolog	VAT1	Both
10.0565	8.92313	9.47808	9.84733	9.55715	9.28941	9.39815	9.68526	10.4174	9.28418		0.920308	0.906879	P02452;CON__Q862S4	Collagen alpha-1(I) chain	COL1A1	Both
6.63463	6.5874	6.70089	6.88283	6.34121	6.53866	6.91179	6.55577	6.4542	6.90484		0.799541	0.904352	Q99436	Proteasome subunit beta type-7	PSMB7	Both
7.4202	7.88531	7.57183	7.92462	7.79223	8.39884	7.85086	7.532	7.25227	7.80839		0.867	0.891996	P23528	Cofilin-1	CFL1	Both
8.42192	8.44267	8.52664	8.30869	8.4192	8.18027	8.38297	8.35297	9.02354	8.44333		0.792943	0.885535	P09603	Macrophage colony-stimulating factor 1;Processed macrophage colony-stimulating factor 1	CSF1	Both
7.01494	7.18261	7.06307	6.98428	7.02078	7.20798	7.16137	7.00881	6.98223	7.17011		0.451097	0.885186	Q92859	Neogenin	NEO1	Both
8.68656	7.87537	8.41073	8.37992	8.45102	8.05903	8.43441	8.57648	9.06307	7.93845		0.872668	0.883954	P12110	Collagen alpha-2(VI) chain	COL6A2	Both
7.38776	7.60822	7.32948	7.43399	7.36547	7.69372	7.61533	7.45831	6.95824	7.66731		0.787503	0.883899	Q12860	Contactin-1	CNTN1	Both
8.60533	8.51742	8.50918	8.35961	8.53136	8.58131	8.52068	8.39088	8.63351	8.66487		0.492899	0.883748	P21333	Filamin-A	FLNA	Both
7.04778	7.19551	6.58554	7.00668	7.197	7.03543	7.22948	7.31513	7.16717	6.55646		0.811024	0.882613	P02787	Serotransferrin	TF	Both
8.3876	8.28809	8.37099	8.55918	8.35357	8.72726	8.31165	8.36112	8.20276	8.63844		0.702462	0.878294	P00338	L-lactate dehydrogenase A chain	LDHA	Both
6.51646	6.58508	6.54089	6.47141	6.44283	6.78983	6.28827	6.72226	6.39797	6.64091		0.667185	0.877981	Q96FQ6	Protein S100-A16	S100A16	Both
6.85494	6.73642	6.73631	6.75695	6.76449	6.7478	6.83946	6.51493	7.00305	7.02728		0.65079	0.877643	P05186	Alkaline phosphatase, tissue-nonspecific isozyme	ALPL	Both
7.05119	6.61057	6.97826	6.93869	7.04591	7.53204	7.39227	7.05165	6.22755	6.71156		0.868637	0.8748	Q8IX30	Signal peptide, CUB and EGF-like domain-containing protein 3	SCUBE3	Both
7.1442	6.62599	7.16634	6.73959	6.52749	7.15091	7.22079	7.51767	5.92162	6.70968		0.881277	0.864149	Q9UNN8	Endothelial protein C receptor	PROCR	Both
6.51434	6.96141	6.82476	6.77953	6.94894	7.52224	6.96796	6.36143	6.47981	7.02358		0.822473	0.860583	P04083	Annexin A1	ANXA1	Both
7.40444	6.81172	7.35222	7.27727	7.33878	7.46549	7.36118	7.35328	7.49808	6.84727		0.754239	0.854724	P13797;P13796	Plastin-3	PLS3	Both
7.14442	6.33463	7.30075	6.53844	7.31037	7.12772	6.61278	7.22912	7.1469	6.89186		0.800929	0.839547	Q8NHP8	Putative phospholipase B-like 2;Putative phospholipase B-like 2 32 kDa form;Putative phospholipase B-like 2 45 kDa form	PLBD2	Both
8.70996	8.63057	8.54481	8.68989	8.5187	9.1997	8.53835	8.56854	8.78196	8.40848		0.671962	0.830578	P98160	Basement membrane-specific heparan sulfate proteoglycan core protein;Endorepellin;LG3 peptide	HSPG2	Both
6.8491	6.89901	6.93407	6.92345	6.88768	6.84836	7.03435	6.98435	7.65754	6.37899		0.770166	0.827837	Q96AY3	Peptidyl-prolyl cis-trans isomerase FKBP10	FKBP10	Both
8.18304	7.99827	8.19819	7.94481	8.21722	8.03387	7.82025	8.29319	8.71133	8.0983		0.702426	0.825889	P16035	Metalloproteinase inhibitor 2	TIMP2	Both
7.13085	7.3868	7.19167	7.16655	7.19984	7.12182	6.92661	7.25256	7.93758	7.25481		0.729078	0.825021	P51688	N-sulphoglucosamine sulphohydrolase	SGSH	Both
7.18856	6.73336	6.85331	6.93314	6.85365	6.70935	6.76806	6.97339	7.86298	6.66781		0.791982	0.824304	Q93063	Exostosin-2	EXT2	Both
7.78265	7.8137	7.80654	7.86913	7.75878	7.83994	7.75057	7.6966	8.1653	8.00834		0.423878	0.820369	Q16881	Thioredoxin reductase 1, cytoplasmic	TXNRD1	Both
6.78598	6.61201	6.42651	6.30479	6.46811	6.35477	6.59255	6.67636	6.47464	6.9417		0.59135	0.815595	P02647	Apolipoprotein A-I;Proapolipoprotein A-I;Truncated apolipoprotein A-I	APOA1	NGT
8.52436	8.71513	8.64723	8.6675	8.75267	8.51058	8.82935	9.12248	8.54309	8.76046		0.534581	0.809442	O95497	Pantetheinase	VNN1	Both
7.0667	6.97995	6.99126	6.90839	7.00788	7.01343	6.93717	7.82075	7.06494	6.61428		0.713466	0.795644	P78539	Sushi repeat-containing protein SRPX	SRPX	Both
7.4921	6.72533	6.49338	7.26534	6.47901	7.17135	7.42762	7.68404	6.30113	6.3711		0.824238	0.794304	Q99983	Osteomodulin	OMD	Both
7.169	7.26696	6.48076	7.17774	7.28722	7.22154	7.25081	7.11157	6.80121	7.50191		0.689042	0.792369	O14558	Heat shock protein beta-6	HSPB6	Both
6.96029	7.16539	6.94552	6.87129	7.21139	7.2711	6.69351	6.51555	7.79933	7.40468		0.751882	0.783331	Q12884	Prolyl endopeptidase FAP;Antiplasmin-cleaving enzyme FAP, soluble form	FAP	Both
7.10326	7.35139	7.29352	7.26274	7.2539	6.52509	6.97189	7.91249	8.04657	7.34321		0.788462	0.781821	P55058	Phospholipid transfer protein	PLTP	Both
10.1844	9.3378	10.0784	9.98765	9.85079	9.58975	9.61238	10.0043	10.7295	10.0476		0.753493	0.778218	P02751	Fibronectin;Anastellin;Ugl-Y1;Ugl-Y2;Ugl-Y3	FN1	Both
6.82863	6.94993	7.14937	7.00655	7.01912	7.09335	6.96909	7.17926	6.90065	7.38807		0.326869	0.766716	P53396	ATP-citrate synthase	ACLY	Both
6.57329	6.69238	6.6131	7.08257	6.70846	7.04191	6.93012	6.72375	6.62886	6.93872		0.406256	0.760833	P09936	Ubiquitin carboxyl-terminal hydrolase isozyme L1	UCHL1	Both
7.65388	8.01423	7.76136	7.53401	7.79282	8.0577	7.9071	7.9909	7.44389	7.98409		0.450113	0.749068	P68366	Tubulin alpha-4A chain	TUBA4A	Both
7.77551	7.80268	7.82697	7.63732	7.90949	7.86576	7.98812	7.85915	7.60523	8.2625		0.358251	0.748591	O95498	Vascular non-inflammatory molecule 2	VNN2	Both
7.97568	8.0683	8.15299	7.83997	8.08884	8.15749	7.61656	8.1124	9.07849	7.805		0.711377	0.743309	P55268	Laminin subunit beta-2	LAMB2	Both
6.49626	7.16862	6.37807	6.9883	7.24032	6.48749	6.39871	7.1949	7.54353	7.31084		0.739301	0.736575	Q13822	Ectonucleotide pyrophosphatase/phosphodiesterase family member 2	ENPP2	Both
8.87422	7.99555	8.70869	8.7404	8.54921	8.81989	8.54173	8.6265	9.09139	8.45679		0.58409	0.735113	P35555	Fibrillin-1	FBN1	Both
8.57237	8.37111	8.56368	8.42684	8.5291	8.46488	8.3801	8.59267	9.02567	8.67057		0.337064	0.734244	Q07954	Prolow-density lipoprotein receptor-related protein 1;Low-density lipoprotein receptor-related protein 1 85 kDa subunit;Low-density lipoprotein receptor-related protein 1 515 kDa subunit;Low-density lipoprotein receptor-related protein 1 intracellular domain	LRP1	Both
7.61948	7.55213	7.4791	7.54913	7.50314	7.54785	7.72693	7.55431	8.02148	7.57811		0.187761	0.715912	Q96D15	Reticulocalbin-3	RCN3	Both
7.77901	8.07489	7.94948	7.82694	7.89834	8.33385	8.03165	8.15993	7.2819	8.46362		0.585499	0.710463	P04114	Apolipoprotein B-100;Apolipoprotein B-48	APOB	Both
7.51355	6.76652	6.97766	7.40112	7.4447	7.36061	6.45131	7.78452	8.25842	6.9973		0.754041	0.708403	Q96CG8	Collagen triple helix repeat-containing protein 1	CTHRC1	Both
6.63755	7.56705	7.48833	7.48143	7.70358	7.36031	7.4821	7.68759	7.73917	7.35948		0.566475	0.707714	P06865	Beta-hexosaminidase subunit alpha	HEXA	Both
7.16853	7.2791	7.2889	7.15366	7.33554	7.55958	7.4929	7.47094	6.99285	7.48538		0.229926	0.699542	P00742	Coagulation factor X;Factor X light chain;Factor X heavy chain;Activated factor Xa heavy chain	F10	Both
9.83959	9.07784	9.39053	9.59436	9.50105	9.33391	9.649	9.74293	10.3268	9.12756		0.610908	0.699261	P08123	Collagen alpha-2(I) chain	COL1A2	Both
7.05419	7.2193	6.52641	7.28391	7.21566	7.19976	6.59505	7.1837	7.75632	7.36303		0.591269	0.692347	P04040	Catalase	CAT	Both
8.41996	8.19794	8.44018	8.30587	8.37339	8.20507	8.07236	8.72582	9.31511	8.22113		0.590192	0.691147	P24043	Laminin subunit alpha-2	LAMA2	Both
9.23739	9.13171	8.87634	9.01962	9.14389	8.84699	9.02621	9.64212	10.0132	8.68769		0.627645	0.689531	P00736;Q9NZP8	Complement C1r subcomponent;Complement C1r subcomponent heavy chain;Complement C1r subcomponent light chain	C1R	Both
7.83475	8.00852	7.84128	7.68885	7.83699	8.25105	8.0816	8.00898	7.51367	8.20156		0.307917	0.677179	P37802;Q9UI15	Transgelin-2	TAGLN2	Both
7.41298	6.74003	6.54458	7.04265	7.08728	6.60999	6.76065	7.12587	8.31481	6.89483		0.701262	0.667228	Q6YHK3	CD109 antigen	CD109	Both
6.5934	6.60656	6.70708	6.59569	6.727	6.79187	6.30906	6.84297	7.71007	6.462		0.570181	0.664894	P06681	Complement C2;Complement C2b fragment;Complement C2a fragment	C2	Both
7.91523	7.83466	7.61432	7.57436	7.67594	8.09531	8.01334	7.82504	7.6108	7.95697		0.161451	0.664675	P07355;A6NMY6	Annexin A2;Putative annexin A2-like protein	ANXA2;ANXA2P2	Both
6.98837	6.32793	7.02572	7.12408	6.64641	6.15778	7.21259	7.04305	7.33658	7.2564		0.58952	0.662557	Q9Y2E5	Epididymis-specific alpha-mannosidase	MAN2B2	Both
7.059	7.21561	7.17152	7.16014	6.48671	7.61148	6.44737	7.28735	7.12421	7.51766		0.570196	0.662186	Q9Y240	C-type lectin domain family 11 member A	CLEC11A	Both
8.03615	7.94273	8.14999	7.96637	7.80585	7.95192	8.1577	8.22727	8.17906	8.28443		0.0616036	0.660911	P16070	CD44 antigen	CD44	Both
7.20868	7.13754	7.2399	6.25725	7.15576	7.2258	7.00639	7.09356	7.31825	7.30675		0.425763	0.645175	O15031	Plexin-B2	PLXNB2	Both
9.24291	8.98485	9.28664	8.73217	8.79722	9.22425	9.1123	9.14669	9.00471	9.55752		0.24985	0.630471	P07996	Thrombospondin-1	THBS1	Both
7.58254	7.2905	7.45699	7.19582	7.5463	7.49827	7.76707	7.4429	7.94807	7.44444		0.167607	0.622701	Q13740	CD166 antigen	ALCAM	Both
7.40868	6.66631	6.77171	6.9691	6.6981	7.14628	7.04583	7.05877	7.77641	6.58716		0.442076	0.602408	Q8IUX7;Q8N436	Adipocyte enhancer-binding protein 1	AEBP1	Both
9.11358	8.5478	8.67032	8.96147	8.89708	8.71704	8.84408	9.23419	9.89774	8.6163		0.478234	0.597286	P02461	Collagen alpha-1(III) chain	COL3A1	Both
9.12503	9.07711	9.19866	8.95047	9.14007	9.01026	8.70502	9.66755	10.0096	9.22154		0.435868	0.596317	P08253;P09237	72 kDa type IV collagenase;PEX	MMP2	Both
9.212	7.64208	8.92366	8.96512	8.6664	8.48176	8.77322	9.07397	9.72705	8.50438		0.61281	0.588538	P12111	Collagen alpha-3(VI) chain	COL6A3	Both
9.0664	8.42859	8.64139	8.7911	8.84127	9.37732	9.04794	8.84003	8.76142	8.93869		0.178975	0.576329	P07093	Glia-derived nexin	SERPINE2	Both
8.74356	7.0498	8.40423	8.17348	7.79511	8.42594	8.2078	8.32183	8.27263	8.1357		0.513896	0.576046	P10124	Serglycin	SRGN	Both
7.8748	7.83022	7.71472	7.65446	7.99011	8.01229	7.71512	8.22396	8.23558	8.08127		0.0729043	0.574403	P07686	Beta-hexosaminidase subunit beta;Beta-hexosaminidase subunit beta chain B;Beta-hexosaminidase subunit beta chain A	HEXB	Both
7.60338	6.57472	7.05843	7.22505	6.40775	7.38489	6.90685	7.50394	7.12323	7.23686		0.369292	0.552983	Q08629	Testican-1	SPOCK1	Both
7.4837	7.61182	7.42344	7.32143	7.72193	7.60518	7.76666	7.88184	7.99204	7.61259		0.040804	0.550559	O95967	EGF-containing fibulin-like extracellular matrix protein 2	EFEMP2	Both
9.15427	7.92758	8.29077	8.75443	8.51111	8.29431	8.69067	8.77686	9.5033	8.67076		0.456651	0.550113	Q99715	Collagen alpha-1(XII) chain	COL12A1	Both
7.27506	6.75982	7.0803	6.48724	6.48178	7.71775	7.73228	7.29206	6.33508	6.31796		0.563563	0.54678	P24592	Insulin-like growth factor-binding protein 6	IGFBP6	Both
6.7067	7.67154	7.64291	7.65789	6.56593	7.5129	8.00749	7.69819	6.77466	7.58414		0.509932	0.541402	P33151	Cadherin-5	CDH5	Both
7.91333	8.03539	7.72451	7.86477	7.87678	8.08938	8.10202	8.20202	8.39051	8.01724		0.0107402	0.528106	Q06828	Fibromodulin	FMOD	Both
7.45274	7.39564	7.39941	7.27775	7.61817	7.60743	7.43935	7.7864	8.15894	7.58227		0.0776271	0.517447	O14786	Neuropilin-1	NRP1	Both
7.60864	6.30674	7.33598	7.41407	6.97662	7.87639	7.30972	7.49805	7.7058	6.73601		0.420022	0.504914	P35556	Fibrillin-2	FBN2	Both
6.44638	6.34444	7.09621	7.10281	7.1825	7.36163	7.57474	7.43462	6.10092	7.18537		0.448681	0.504676	P53634	Dipeptidyl peptidase 1;Dipeptidyl peptidase 1 exclusion domain chain;Dipeptidyl peptidase 1 heavy chain;Dipeptidyl peptidase 1 light chain	CTSC	Both
7.05545	7.0244	7.32903	7.08106	7.08397	8.22732	7.80657	7.26136	6.14279	7.62092		0.506555	0.504654	P18065	Insulin-like growth factor-binding protein 2	IGFBP2	Both
8.08008	7.50701	7.87539	8.01978	7.78129	8.02902	8.32799	8.24348	8.47942	7.69408		0.131847	0.498783	Q6EMK4	Vasorin	VASN	Both
7.87348	7.47365	8.21769	7.53643	7.74147	7.42244	8.55725	7.82013	8.46093	8.10339		0.300049	0.496267	P49747	Cartilage oligomeric matrix protein	COMP	Both
6.1583	6.25615	6.0645	6.66502	6.47272	5.95421	6.37736	6.33244	8.17722	6.30587		0.55849	0.494219	P25391	Laminin subunit alpha-1	LAMA1	Both
8.63495	7.98696	8.07653	8.36156	8.37585	8.12538	8.15269	8.74034	9.27848	8.71015		0.278038	0.485022	P04179	Superoxide dismutase [Mn], mitochondrial	SOD2	Both
8.9729	8.63622	8.47113	8.78479	8.83952	8.59977	8.91051	9.39839	9.86702	8.52334		0.311799	0.479848	P09871	Complement C1s subcomponent;Complement C1s subcomponent heavy chain;Complement C1s subcomponent light chain	C1S	Both
8.12248	8.14063	8.21243	7.11883	8.04025	7.91126	8.29146	8.09819	8.61738	8.32809		0.249935	0.476043	P08603	Complement factor H	CFH	Both
7.98533	6.80575	6.60621	7.13915	6.96289	7.82502	7.16885	7.46925	7.6298	7.04025		0.317595	0.471231	P05090	Apolipoprotein D	APOD	Both
9.91837	8.51202	8.92036	9.6331	9.08282	9.44405	9.7017	9.5391	9.94234	9.09875		0.326709	0.465746	P26022	Pentraxin-related protein PTX3	PTX3	Both
7.26534	6.30418	7.06603	6.99778	6.5397	7.93332	7.15622	6.91704	6.87648	7.00851		0.273168	0.453205	P29279	Connective tissue growth factor	CTGF	Both
8.14167	7.85181	8.04568	7.93924	7.95412	8.07595	8.22352	8.36112	8.7229	8.2711		0.0221754	0.452464	P29401	Transketolase	TKT	Both
8.21442	8.23867	8.22771	8.19493	8.32799	8.47747	8.2035	8.63138	9.18179	8.49011		0.0703965	0.440449	P15144	Aminopeptidase N	ANPEP	Both
7.09388	6.37209	7.0125	6.24188	6.63122	6.688	7.20585	7.29706	7.28414	6.67302		0.169856	0.437218	P22352	Glutathione peroxidase 3	GPX3	Both
6.63946	6.8127	6.50388	6.97036	7.04108	6.67316	7.04427	7.16811	7.83755	7.04501		0.157333	0.43639	Q13162	Peroxiredoxin-4	PRDX4	Both
6.7805	6.37499	6.86737	6.615	6.67182	7.87397	6.77328	6.86453	6.85883	6.75116		0.180894	0.434095	Q9Y4K0	Lysyl oxidase homolog 2	LOXL2	Both
8.57203	8.1213	8.27423	8.03771	8.32174	8.65411	8.48376	8.66735	8.82084	8.52127		0.0115588	0.43245	Q12805	EGF-containing fibulin-like extracellular matrix protein 1	EFEMP1	Both
7.26764	6.44984	6.57002	7.74596	7.2769	7.37074	7.46262	7.36648	7.61954	7.3429		0.206152	0.426205	P16870	Carboxypeptidase E	CPE	Both
7.69205	7.92237	7.57454	7.48406	7.87017	8.25472	8.06837	8.44875	8.06793	7.58392		0.0613028	0.42063	P08294	Extracellular superoxide dismutase [Cu-Zn]	SOD3	Both
6.79011	6.93996	6.88744	6.60623	6.4034	7.33754	6.99793	7.01949	6.95844	7.2032		0.0170513	0.4189	P02458	Collagen alpha-1(II) chain;Collagen alpha-1(II) chain;Chondrocalcin	COL2A1	Both
8.58466	8.29684	8.32404	8.36681	8.39599	8.53489	8.68369	9.21115	9.25025	8.19811		0.12222	0.415002	P10909	Clusterin;Clusterin beta chain;Clusterin alpha chain	CLU	Both
6.24955	7.74259	6.4367	7.25227	7.73765	8.03451	7.72328	7.65311	5.77704	8.15455		0.571212	0.412342	P02656	Apolipoprotein C-III	APOC3	Both
8.66934	8.3185	8.52033	8.52536	8.52284	8.61545	8.57756	9.10887	9.65741	8.52337		0.147955	0.411853	P11047	Laminin subunit gamma-1	LAMC1	Both
6.42956	7.11836	6.98221	6.57082	7.15155	8.03455	7.29115	7.25732	7.23361	6.44256		0.248937	0.396885	P22692	Insulin-like growth factor-binding protein 4	IGFBP4	Both
7.91458	7.55522	7.86283	7.96672	7.77593	8.37304	8.33345	7.92753	8.66456	7.80438		0.0514815	0.393064	Q76M96	Coiled-coil domain-containing protein 80	CCDC80	Both
7.979	6.35272	7.02288	7.54351	7.16835	7.20227	7.6757	7.72296	8.44648	7.08117		0.334933	0.38688	P27658	Collagen alpha-1(VIII) chain;Vastatin	COL8A1	Both
7.31708	6.51053	6.70176	7.20602	6.37644	7.50442	7.30066	7.47703	7.25573	6.63672		0.15636	0.38677	O75462	Cytokine receptor-like factor 1	CRLF1	Both
7.63002	6.54336	6.8113	7.41259	6.97112	7.05641	7.4613	7.71755	8.13912	7.07251		0.216446	0.383972	Q9HCU0	Endosialin	CD248	Both
7.10164	7.71616	7.56548	7.09237	7.20737	8.59248	6.83824	7.54931	8.4004	7.43027		0.300841	0.375374	Q6FHJ7	Secreted frizzled-related protein 4	SFRP4	Both
9.02185	8.40753	8.13978	8.62932	8.70948	8.93459	9.18256	9.19243	9.40012	8.36914		0.111684	0.36798	P07585	Decorin	DCN	Both
8.29436	7.96275	8.14255	8.2137	8.19061	8.31942	8.24751	8.83696	9.38509	8.24534		0.101927	0.35804	P07942	Laminin subunit beta-1	LAMB1	Both
6.35891	7.00869	6.35018	7.0613	7.13963	7.09978	6.39322	7.22855	7.82477	7.62916		0.210027	0.353707	P27487	Dipeptidyl peptidase 4;Dipeptidyl peptidase 4 membrane form;Dipeptidyl peptidase 4 soluble form	DPP4	Both
7.59461	6.37812	6.84665	7.33987	6.11869	7.11454	6.51718	7.47732	8.05239	7.41165		0.299843	0.347513	P24821	Tenascin	TNC	Both
7.3499	7.4481	7.16459	7.6016	7.32346	7.97286	7.42703	7.81556	8.09279	7.90506		0.0100656	0.342666	Q16555;Q14194;Q14195	Dihydropyrimidinase-related protein 2	DPYSL2	Both
8.46079	6.85015	8.37315	7.51167	7.87103	8.07824	7.57185	8.54054	8.93234	8.27837		0.292679	0.341265	P35442	Thrombospondin-2	THBS2	Both
7.36575	6.84447	6.8568	6.93796	6.96711	7.08607	7.24726	7.2682	8.42906	7.30835		0.125961	0.336224	P49746	Thrombospondin-3	THBS3	Both
8.09826	7.14805	7.36983	7.28003	7.33478	7.37267	7.84455	8.32793	8.73085	7.32346		0.20987	0.335966	Q15113	Procollagen C-endopeptidase enhancer 1	PCOLCE	Both
7.24932	7.26088	7.29084	7.35052	7.39414	7.78092	8.45939	7.72795	7.83157	7.18687		0.0477925	0.324936	P16112	Aggrecan core protein;Aggrecan core protein 2	ACAN	Both
8.2052	7.70931	8.0063	8.03117	8.07177	8.69295	8.35968	8.52593	8.57465	8.32133		0.00212346	0.323476	Q9UBX5	Fibulin-5	FBLN5	Both
6.46218	6.49504	6.39663	6.7233	6.50756	7.42197	6.58533	7.21386	7.13666	6.76168		0.0163377	0.311203	P43235	Cathepsin K	CTSK	NGT
9.01372	8.77007	8.60565	8.70508	8.81066	9.16301	9.26461	9.49621	9.77737	8.89243		0.0123916	0.289942	P23142	Fibulin-1	FBLN1	Both
8.65857	8.05381	8.0167	8.45852	8.28731	8.56602	8.78131	9.13833	9.63199	8.13609		0.0961811	0.27812	P05155	Plasma protease C1 inhibitor	SERPING1	Both
7.32037	6.75265	7.24067	6.4642	6.95972	8.25532	7.58709	7.21423	7.20707	7.2826		0.0663644	0.274322	P28300	Protein-lysine 6-oxidase	LOX	Both
7.82952	6.99989	6.60822	7.63853	7.01102	6.86928	7.78052	8.23338	9.16501	6.8802		0.322386	0.270245	P00751	Complement factor B;Complement factor B Ba fragment;Complement factor B Bb fragment	CFB	Both
7.68997	6.84639	7.54627	7.2055	7.79387	8.04933	7.63607	7.91996	8.31603	8.11598		0.0236343	0.256405	Q13219	Pappalysin-1	PAPPA	Both
6.75616	6.45266	6.94174	6.50979	6.68583	7.08174	6.49945	7.08128	8.61205	7.04068		0.169791	0.254798	Q8WUJ3	Cell migration-inducing and hyaluronan-binding protein	CEMIP	Both
8.82739	8.16167	7.97729	8.49205	8.29144	8.27717	8.69639	9.40035	10.123	8.43726		0.149744	0.230741	P01024	Complement C3;Complement C3 beta chain;C3-beta-c;Complement C3 alpha chain;C3a anaphylatoxin;Acylation stimulating protein;Complement C3b alpha chain;Complement C3c alpha chain fragment 1;Complement C3dg fragment;Complement C3g fragment;Complement C3d fragment;Complement C3f fragment;Complement C3c alpha chain fragment 2	C3	Both
7.01473	6.37992	6.3712	6.68443	6.34394	6.88334	7.01208	7.11737	7.93684	7.09209		0.0235862	0.224129	P09619	Platelet-derived growth factor receptor beta	PDGFRB	Both
7.95022	6.78601	7.33262	7.47773	6.984	7.86217	7.99684	7.84022	8.93195	7.16841		0.111492	0.221921	P22105;Q16473;REV__Q96CG3	Tenascin-X	TNXB	Both
8.18616	7.04072	7.41286	8.00826	7.61143	8.25217	8.13837	8.45011	8.95844	7.88182		0.04172	0.206874	P14543	Nidogen-1	NID1	Both
7.56653	6.90744	7.35765	7.74603	7.33325	8.47035	7.81466	8.05808	8.64126	7.49719		0.023618	0.193139	Q14112	Nidogen-2	NID2	Both
7.08307	6.96599	6.48352	6.70853	6.19617	7.24467	6.94816	7.89052	7.94881	6.98839		0.0312804	0.192021	Q92954	Proteoglycan 4;Proteoglycan 4 C-terminal part	PRG4	Both
6.8196	6.56149	6.81707	6.79156	6.86283	7.77827	6.98944	7.83767	8.05484	7.0221		0.0111692	0.171414	Q6UXH9	Inactive serine protease PAMR1	PAMR1	Both
7.45017	6.64882	6.47011	6.60062	6.44504	8.17108	7.71739	7.89379	7.72878	6.43755		0.0435512	0.135904	P00746	Complement factor D	CFD	Both
7.49145	6.9301	6.94271	6.9805	6.88516	7.9654	8.04191	8.13303	8.88418	7.20547		0.00998374	0.0999964	Q4LDE5	Sushi, von Willebrand factor type A, EGF and pentraxin domain-containing protein 1	SVEP1	Both
8.1564	6.67462	6.67448	7.51825	7.24	8.54879	7.90125	8.57571	8.94686	7.95672		0.0118248	0.0736011	P98095	Fibulin-2	FBLN2	Both
7.98387	7.43371	6.60622	6.36039	6.26155	8.83812	8.68437	8.60432	7.67297	7.72962		0.011942	0.0420018	P08493	Matrix Gla protein	MGP	Both
6.69551	6.54526	6.3235	6.51111	6.77493	8.07185	6.89632	8.47962	9.29296	7.02971		0.018575	0.041302	Q16363	Laminin subunit alpha-4	LAMA4	Both

## Sheet: miR
Signal intensity T2D 1	Signal intensity T2D 2	Signal intensity T2D 3	Signal intensity T2D 4	Signal intensity T2D 5	Signal intensity T2D 6	Signal intensity NGT 1	Signal intensity NGT 2	Signal intensity NGT 3	Signal intensity NGT 4	Signal intensity NGT 5		ID	Transcript ID	Fold Change T2D vs. NGT	p-value (BH corrected)
2.69275	117.905	296.784	4.63484	577.345	87.1507	2.21482	1.94709	2.53692	8.51673	85.145		MIMAT0000462_st	hsa-miR-206	9.02174	0.954984
2.5216	19.4336	36.1246	3.08594	41.5173	32.3941	1.75981	5.11896	2.09029	2.33859	2.944		MIMAT0000078_st	hsa-miR-23a-3p	7.89833	0.954984
2.29514	11.2719	12.2456	2.53276	46.1814	5.07202	2.53276	2.79496	2.13231	1.98953	1.95916		MIMAT0029782_st	hsa-miR-7641	5.81417	0.954984
51.162	414.71	623.251	70.4198	1013.68	355.979	2.94451	76.0296	77.6929	43.7982	224.796		MIMAT0022742_st	hsa-miR-1273g-3p	4.95618	0.954984
1.47295	9.06037	28.9235	2.45205	54.7072	5.70695	2.60117	2.7059	2.80881	3.38536	6.48205		MIMAT0000063_st	hsa-let-7b-5p	4.74158	0.954984
8.54067	145.889	427.138	17.9939	164.526	291.102	5.55686	137.126	119.16	16.0896	27.333		MIMAT0019018_st	hsa-miR-4484	2.88052	0.954984
2.43765	34.5159	6.21197	3.45877	5.2054	10.1146	2.01339	5.73972	4.07983	3.6259	5.09517		MIMAT0028117_st	hsa-miR-7110-5p	2.51144	0.954984
2.1763	7.50072	13.7124	4.16622	3.55094	10.0378	2.09936	3.04679	2.94031	1.845	4.9998		MIMAT0022942_st	hsa-miR-1229-5p	2.29632	0.954984
4.39371	6.81673	6.23422	38.4473	7.64263	11.3572	4.1882	4.1882	5.41323	7.84629	5.71931		MIMAT0028218_st	hsa-miR-7154-5p	2.28146	0.954984
2.29514	10.8832	10.3299	2.62164	6.85288	21.0737	2.12401	7.76308	4.38796	2.38256	4.25182		MIMAT0028211_st	hsa-miR-7150	2.15439	0.954984
2.52169	5.55686	5.36817	10.3224	4.9998	4.95248	2.35602	3.16688	2.96962	1.95089	3.35969		MIMAT0021033_st	hsa-miR-5006-5p	2.03586	0.954984
2.49291	13.8859	25.5693	3.75955	11.0063	31.758	2.74229	13.3108	13.9954	2.70112	3.75955		MIMAT0027572_st	hsa-miR-6780b-5p	2.01941	0.954984
3.93112	19.2759	13.4864	2.18892	18.6156	11.3051	2.53276	5.15739	3.27726	4.2199	13.4864		MIMAT0022259_st	hsa-miR-5100	1.9996	0.954984
2.09029	9.93073	5.75905	1.79667	7.49283	11.2111	1.95864	4.31793	4.40396	2.25682	3.02885		MIMAT0027620_st	hsa-miR-6769b-5p	1.998	0.954984
2.09029	10.6892	6.84191	2.80881	12.8533	16.9051	2.97766	4.48734	2.80881	7.45821	4.9998		MIMAT0031180_st	hsa-miR-7977	1.9132	0.954984
2.89287	135.008	178.708	14.2358	101.473	222.413	2.70185	119.465	109.436	5.65489	62.2529		MIMAT0024599_st	hsa-miR-6126	1.82166	0.954984
4.1367	5.08384	4.05362	14.4611	2.99947	5.9794	3.7743	2.80881	4.08297	2.85603	4.05362		MIMAT0027396_st	hsa-miR-6748-5p	1.74076	0.954984
4.21964	36.8893	26.539	12.9374	31.393	44.9326	6.47065	25.0992	31.7825	6.59133	5.72434		MIMAT0005871_st	hsa-miR-1207-5p	1.72806	0.954984
4.10465	5.40866	6.89137	4.39371	2.33215	5.60786	2.53706	3.13136	2.09029	3.48269	2.85187		MIMAT0021128_st	hsa-miR-5196-5p	1.6993	0.954984
2.87022	5.43786	12.3174	4.83719	10.3156	7.79636	4.20758	6.30436	4.48877	2.81505	3.64457		MIMAT0030420_st	hsa-miR-7845-5p	1.69206	0.954984
2.90653	9.02289	5.80288	11.4457	5.2018	8.63772	3.00784	3.00784	6.39179	6.25643	3.56764		MIMAT0019749_st	hsa-miR-4669	1.61248	0.954984
2.30242	5.96123	9.29626	3.45877	4.48877	11.8838	2.53276	6.00477	4.36242	3.02197	3.56462		MIMAT0005929_st	hsa-miR-1275	1.59902	0.954984
3.95221	18.3816	12.213	14.9624	9.28036	12.9008	1.95134	9.28036	15.8968	4.39371	6.93858		MIMAT0018925_st	hsa-miR-1268b	1.55332	0.954984
2.9833	10.9708	9.19749	3.61479	9.19749	10.6887	2.50403	11.281	3.87015	4.29197	3.45877		MIMAT0018981_st	hsa-miR-4459	1.53024	0.954984
2.11537	6.31293	7.0236	7.59021	3.07631	9.56941	1.92656	6.25704	3.15059	4.42412	3.87668		MIMAT0019721_st	hsa-miR-4655-5p	1.51464	0.954984
1.90339	6.23422	9.45993	25.3155	6.23422	5.03594	3.47861	5.03848	7.16859	8.18709	6.23422		MIMAT0025478_st	hsa-miR-6511a-5p	1.49974	0.954984
2.48513	7.29547	6.30523	3.24579	5.41364	7.58332	1.77536	4.1882	4.1882	3.84171	4.04738		MIMAT0018949_st	hsa-miR-4433-3p	1.4933	0.954984
3.66779	4.44416	3.99787	6.01235	10.9408	7.98272	2.18235	4.44416	7.00444	3.16347	4.02724		MIMAT0003237_st	hsa-miR-572	1.48266	0.954984
2.53805	7.18934	7.12006	11.4075	6.22654	8.96908	4.76254	5.24008	5.78273	5.11488	3.75632		MIMAT0019723_st	hsa-miR-4656	1.46853	0.954984
206.18	501.338	489.525	247.108	454.186	496.287	83.3818	356.797	394.336	207.051	323.798		MIMAT0004609_st	hsa-miR-149-3p	1.46153	0.954984
2.00963	27.1639	8.8808	3.53221	13.0592	17.3661	2.23259	15.6822	12.1899	7.23689	3.78434		MIMAT0005922_st	hsa-miR-1268a	1.45917	0.954984
3.44669	33.2532	20.9689	8.96597	9.07923	18.7405	4.46961	28.5265	8.5116	5.19722	8.16855		MIMAT0005572_st	hsa-miR-1225-5p	1.43443	0.954984
3.7406	35.2529	43.5074	37.8316	28.5265	34.7312	6.12921	31.9488	28.5265	22.5665	20.6396		MIMAT0027496_st	hsa-miR-6798-5p	1.39323	0.954984
3.82052	33.5716	28.7771	3.86801	16.279	43.5258	3.62905	20.0096	37.097	5.01618	12.3174		MIMAT0030414_st	hsa-miR-4433b-3p	1.38597	0.954984
6.08231	51.1389	39.3879	18.0067	43.162	51.9309	4.95021	39.3925	47.807	11.0063	23.1654		MIMAT0023710_st	hsa-miR-6085	1.38343	0.954984
19.0143	121.612	143.071	41.1334	113.843	167.457	12.1872	125.255	110.053	46.6615	77.6164		MIMAT0019069_st	hsa-miR-4530	1.35865	0.954984
2.38518	61.2463	36.7662	19.8619	45.5118	44.3352	7.0328	43.2183	51.4347	15.4474	11.9683		MIMAT0019041_st	hsa-miR-4505	1.35621	0.954984
1.91963	11.0014	16.4522	12.7371	12.6071	18.7534	10.2261	10.1449	10.2261	6.22882	8.93749		MIMAT0027464_st	hsa-miR-6782-5p	1.33787	0.954984
9.89974	114.214	98.7241	11.9242	102.421	104.083	4.61052	49.9828	95.6167	37.3126	87.5254		MIMAT0019071_st	hsa-miR-4532	1.33694	0.954984
2.05559	49.7447	14.4439	2.25252	29.7344	49.0921	2.09029	11.1473	2.09029	3.0385	73.6018		MIMAT0018976_st	hsa-miR-4454	1.33491	0.954984
2.59992	9.93018	6.52926	3.46499	5.57662	8.43209	2.53731	7.85124	4.48122	3.1823	4.95787		MIMAT0023700_st	hsa-miR-6075	1.32309	0.954984
3.34642	8.10212	9.08981	17.9593	9.74141	19.3696	7.58196	6.68997	9.28068	9.19207	9.94699		MIMAT0027630_st	hsa-miR-6865-5p	1.31971	0.954984
5.04436	7.71689	3.62028	16.6762	2.55533	4.11151	5.60638	3.28201	5.56361	5.8398	5.04436		MIMAT0019068_st	hsa-miR-4529-3p	1.30658	0.954984
496.132	733.204	662.717	389.662	646.39	673.442	230.319	532.527	614.402	350.767	577.345		MIMAT0018076_st	hsa-miR-3656	1.30187	0.954984
165.004	234.707	226.267	148.257	211.395	246.728	43.5219	254.161	228.807	101.843	163.345		MIMAT0019775_st	hsa-miR-4687-3p	1.2972	0.954984
4.18303	9.39745	15.119	5.47144	13.706	17.6255	4.0793	11.5619	9.39745	10.0659	7.26126		MIMAT0021120_st	hsa-miR-5189-5p	1.28843	0.954984
1.26797	6.70083	5.55686	12.3174	5.55686	6.32335	3.57655	6.21593	4.24246	5.01372	5.37416		MIMAT0027658_st	hsa-miR-6879-5p	1.28716	0.954984
5.89994	91.0167	59.5257	33.8962	97.5716	71.9608	8.38302	46.7612	84.8022	33.7927	59.5257		MIMAT0019027_st	hsa-miR-4492	1.28563	0.954984
2.66736	7.50655	5.43771	6.23422	3.48182	4.48877	2.66736	4.44416	3.69745	4.44416	4.16466		MIMAT0027492_st	hsa-miR-6796-5p	1.2796	0.954984
5.30381	14.2865	8.73707	13.3953	8.43209	9.31864	5.08596	5.30242	8.35407	9.72097	10.9354		MIMAT0027660_st	hsa-miR-6880-5p	1.25793	0.954984
2.50694	6.90849	11.6511	27.7499	6.76631	7.59111	8.4123	11.173	4.38629	7.59111	10.326		MIMAT0027371_st	hsa-miR-6735-5p	1.25678	0.954984
3.7405	14.0665	4.94304	3.61123	6.01661	14.2794	4.82296	14.5211	5.7355	3.02275	2.93262		MIMAT0019778_st	hsa-miR-4689	1.25281	0.954984
2.90653	5.22782	8.94338	30.3226	10.3362	4.30538	4.20437	4.4333	5.35995	11.0063	16.2884		MIMAT0002874_st	hsa-miR-503-5p	1.25209	0.954984
3.24455	21.3886	7.2121	9.15278	9.74803	12.3028	5.16354	13.2399	15.3636	5.89038	2.57111		MIMAT0027458_st	hsa-miR-6779-5p	1.2442	0.954984
3.84094	12.5851	5.41571	4.23232	10.1849	8.21858	3.59313	5.62062	11.4737	5.62062	4.27994		MIMAT0027596_st	hsa-miR-6848-5p	1.21174	0.954984
2.29514	3.8788	3.1178	10.4248	5.00233	6.59078	2.29514	4.61385	5.00233	3.61491	6.09421		MIMAT0018003_st	hsa-miR-3622a-5p	1.20679	0.954984
7.57019	52.2808	56.2527	22.8752	62.2055	68.7692	6.9025	46.2528	63.7074	29.0181	40.904		MIMAT0015010_st	hsa-miR-3141	1.20439	0.954984
3.1472	6.5322	10.4063	7.97282	7.90749	10.0626	4.36264	7.34025	6.77814	4.70919	8.8128		MIMAT0027426_st	hsa-miR-6763-5p	1.19855	0.954984
4.15685	4.0063	5.13737	3.1859	7.49927	6.23613	2.99053	5.40221	2.50542	7.05047	3.06615		MIMAT0019932_st	hsa-miR-4776-5p	1.19843	0.954984
4.62066	15.4521	3.2069	4.24669	5.57457	9.50542	2.09029	15.1837	5.88173	2.1409	4.33496		MIMAT0015070_st	hsa-miR-3188	1.19822	0.954984
2.4239	7.74744	6.21132	30.1499	10.4331	7.74744	4.85661	15.1837	8.29643	7.74744	8.93396		MIMAT0002824_st	hsa-miR-498	1.19791	0.954984
305.369	652.828	762.429	384.468	536.949	632.337	235.666	499.268	677.708	415.556	455.602		MIMAT0019045_st	hsa-miR-4508	1.19479	0.954984
3.69478	50.7072	13.115	3.93262	22.5759	19.0577	4.88017	33.4903	20.6602	4.81945	15.3844		MIMAT0022938_st	hsa-miR-937-5p	1.18933	0.954984
2.18739	12.1797	6.23422	10.5362	8.8407	11.3259	3.36009	9.56656	12.7739	6.70497	3.56364		MIMAT0004948_st	hsa-miR-885-3p	1.18861	0.954984
2.0785	3.99208	6.85164	3.76257	5.55686	9.26088	4.39371	5.62062	3.15881	4.68039	4.35001		MIMAT0027406_st	hsa-miR-6753-5p	1.18234	0.954984
2.19351	12.1361	22.3123	12.5632	8.55715	10.0659	6.40523	11.1795	10.1409	7.01163	13.1948		MIMAT0019077_st	hsa-miR-1587	1.17924	0.954984
9.49574	45.1921	51.3439	38.4036	60.0857	54.8842	2.34962	52.4347	52.1903	21.0849	55.2913		MIMAT0018987_st	hsa-miR-4463	1.179	0.954984
2.09029	46.5852	9.67673	7.75222	10.4194	26.0254	2.89668	30.8483	17.8789	2.86855	18.2358		MIMAT0023693_st	hsa-miR-6068	1.17503	0.954984
423.865	488.116	321.99	243.889	329.293	393.707	214.607	540.605	355.688	215.836	238.118		MIMAT0027500_st	hsa-miR-6800-5p	1.17203	0.954984
2.69161	19.2893	10.8413	8.43209	8.77081	21.8585	2.09029	14.0932	20.755	7.50478	6.71618		MIMAT0005951_st	hsa-miR-1307-3p	1.17091	0.954984
1.8625	3.22502	6.2785	9.62596	9.07923	15.3689	2.52964	13.1294	5.15392	5.79187	5.79187		MIMAT0027436_st	hsa-miR-6768-5p	1.16885	0.954984
3.84094	33.6408	35.9886	20.0963	32.4868	27.9654	2.41915	25.2545	52.1328	9.88801	20.1853		MIMAT0019711_st	hsa-miR-4649-5p	1.16809	0.954984
3.66215	14.2865	13.3828	32.5113	14.6923	16.821	15.1197	14.4472	14.2865	10.6212	14.4472		MIMAT0017999_st	hsa-miR-3619-5p	1.15295	0.954984
5.0402	33.0562	49.2656	64.9884	35.014	48.5615	40.944	33.8199	35.2485	29.6171	31.1135		MIMAT0027488_st	hsa-miR-6794-5p	1.15147	0.954984
236.678	373.072	329.588	266.232	317.805	409.741	153.499	298.161	436.897	213.901	298.161		MIMAT0028113_st	hsa-miR-7108-5p	1.15015	0.954984
2.47111	22.2529	30.7883	65.2267	18.8969	24.0706	16.0326	25.9113	24.0706	29.7276	23.4898		MIMAT0026636_st	hsa-miR-668-5p	1.14417	0.954984
2.46057	5.55686	2.6499	3.86817	5.41057	6.01235	2.86978	5.32031	4.43511	2.70883	3.57247		MIMAT0018985_st	hsa-miR-3135b	1.14416	0.954984
661.565	723.811	608.617	430.673	528.127	679.279	302.152	669.235	733.89	339.333	608.617		MIMAT0013802_st	hsa-miR-2861	1.14077	0.954984
49.2475	73.2527	86.96	51.8165	73.2527	80.9966	8.5884	96.177	86.6591	39.6572	73.2527		MIMAT0027404_st	hsa-miR-6752-5p	1.1378	0.954984
187.818	263.889	230.736	151.162	241.927	258.423	107.255	233.951	266.618	126.179	245.162		MIMAT0027506_st	hsa-miR-6803-5p	1.13528	0.954984
9.70252	55.3365	35.6483	26.5279	57.9288	65.6066	4.17582	76.3396	60.889	9.9308	32.8928		MIMAT0016900_st	hsa-miR-4270	1.13424	0.954984
5.00601	27.1523	6.81654	3.12691	22.6199	17.2085	2.16	26.5881	16.2701	4.07469	11.2886		MIMAT0027480_st	hsa-miR-6790-5p	1.13073	0.954984
31.1623	71.8507	50.8547	49.5568	56.9092	43.7639	19.4724	57.7016	60.4693	30.9954	56.1086		MIMAT0022967_st	hsa-miR-3620-5p	1.12755	0.954984
92.8719	26.9817	15.4407	12.712	7.14171	4.58646	65.4137	20.1727	9.97571	17.1052	5.45534		MIMAT0018196_st	hsa-miR-3921	1.1269	0.956894
2.90653	16.7772	13.7098	2.80269	9.97122	10.2891	2.8823	10.0203	21.2339	3.58735	4.03279		MIMAT0031016_st	hsa-miR-8089	1.1267	0.954984
184.232	238.926	180.67	129.244	187.744	212.481	11.5025	249.617	238.179	149.343	192.086		MIMAT0021021_st	hsa-miR-5001-5p	1.12333	0.954984
3.68027	32.0295	29.6171	26.7261	33.3145	32.6262	2.90611	28.5265	48.1619	14.4716	23.9873		MIMAT0019885_st	hsa-miR-4749-5p	1.11527	0.954984
3.02856	52.3116	57.6804	32.5654	35.2424	45.7982	4.19817	64.3438	60.5666	15.5998	25.3411		MIMAT0027450_st	hsa-miR-6775-5p	1.11059	0.954984
6.34311	33.2532	26.3252	40.7746	32.2384	35.6162	6.10686	28.8884	39.07	15.1622	41.7982		MIMAT0027474_st	hsa-miR-6787-5p	1.11015	0.954984
2.09029	4.15659	7.08084	5.11566	4.05216	6.73879	4.1882	6.56502	5.35115	3.2175	2.78613		MIMAT0022708_st	hsa-miR-584-3p	1.10195	0.954984
250.154	279.55	188.162	171.982	225.004	222.258	77.6164	262.822	307.907	162.282	200.589		MIMAT0027482_st	hsa-miR-6791-5p	1.1019	0.954984
50.773	127.655	106.798	85.5811	106.798	146.628	7.09597	106.798	183.744	70.8011	109.193		MIMAT0027387_st	hsa-miR-6743-5p	1.08911	0.954984
2.09029	2.80881	5.80928	9.81794	4.94304	9.97862	3.7187	4.94304	8.79845	5.77087	4.00089		MIMAT0016851_st	hsa-miR-4299	1.08475	0.954984
31.8034	59.6711	69.9868	34.6949	61.108	79.6057	2.94252	78.0713	107.204	27.3925	44.1674		MIMAT0019868_st	hsa-miR-4739	1.08063	0.956894
2.00849	10.5172	7.86191	5.67992	5.82683	10.9932	2.90291	12.5851	6.36385	5.77271	5.62062		MIMAT0004614_st	hsa-miR-193a-5p	1.07503	0.955228
284.698	439.345	406.996	246.253	377.617	441.185	222.526	429.091	429.445	250.176	377.617		MIMAT0027472_st	hsa-miR-6786-5p	1.07094	0.954984
5.09485	49.3501	60.2467	28.892	34.0946	56.2698	3.75208	37.6164	79.1743	26.1634	35.7901		MIMAT0004792_st	hsa-miR-92b-5p	1.06828	0.956894
1139.83	1543.3	1371.94	1216.57	1455.3	1532.64	759.434	1496.73	1704.22	1161.2	1333.04		MIMAT0023712_st	hsa-miR-6087	1.06636	0.954984
8.52358	17.6691	11.5302	7.12796	7.99839	7.0493	14.3057	8.52358	5.62062	11.3091	7.1756		MIMAT0027452_st	hsa-miR-6776-5p	1.06351	0.954984
2.3766	3.62965	8.94784	4.80341	8.64484	7.02725	3.18687	10.8788	4.27994	6.44701	3.09363		MIMAT0018085_st	hsa-miR-3663-3p	1.05875	0.956894
124.459	35.0913	59.8177	81.4148	34.4266	40.0672	80.5152	34.7076	33.7328	70.5865	76.3851		MIMAT0018984_st	hsa-miR-378h	1.05678	0.956894
2.43929	15.9268	11.3663	2.69697	5.82436	21.6201	2.60873	16.6871	17.0625	4.86021	6.06022		MIMAT0027504_st	hsa-miR-6802-5p	1.05533	0.956894
58.8153	50.5591	57.8161	55.8355	39.6739	50.5591	36.1076	49.412	51.4094	59.162	51.6616		MIMAT0027412_st	hsa-miR-6756-5p	1.05367	0.954984
3.84081	40.8196	37.4348	40.9991	38.7983	42.8838	7.53804	52.8313	60.6691	23.3189	17.6782		MIMAT0027442_st	hsa-miR-6771-5p	1.05315	0.956894
856.839	816.557	864.798	566.978	790.368	816.342	396.889	811.833	1119.55	564.516	842.744		MIMAT0027638_st	hsa-miR-6869-5p	1.05114	0.954984
27.0409	156.048	98.8891	51.4593	121.767	140.889	18.1767	121.696	146.39	82.6092	108.219		MIMAT0016907_st	hsa-miR-4281	1.0412	0.956894
26.3454	164.135	113.525	64.1141	106.162	124.233	17.9072	120.98	151.434	76.8637	113.164		MIMAT0022941_st	hsa-miR-1227-5p	1.03833	0.956894
454.18	561.896	374.993	351.797	397.963	463.508	227.864	518.723	592.212	304.891	448.828		MIMAT0025856_st	hsa-miR-6724-5p	1.03716	0.956894
1508.19	1721.8	1633.67	1554.35	1657.62	1594.51	990.985	1495.38	2232.59	1382.44	1685.9		MIMAT0019956_st	hsa-miR-4787-5p	1.03482	0.954984
142.025	253.38	159.199	147.713	197.784	219.525	47.5416	292.021	225.956	129.568	210.161		MIMAT0027542_st	hsa-miR-6821-5p	1.03068	0.956894
878.525	1148.31	873.346	719.594	954.347	987.447	545.823	1493.83	1014.17	589.644	872.13		MIMAT0023713_st	hsa-miR-6088	1.02636	0.956894
3.23304	11.3113	8.78578	11.4608	7.10173	7.99867	4.1882	13.0221	9.46	6.52401	7.33136		MIMAT0027540_st	hsa-miR-6820-5p	1.02592	0.956894
2.57216	16.5159	4.30454	3.90998	5.55686	13.3773	2.53276	12.0796	14.9028	3.55094	4.81478		MIMAT0030990_st	hsa-miR-8063	1.01715	0.978013
10.2212	136.376	123.598	85.0713	104.111	122.543	9.30567	107.787	189.034	53.3538	119.004		MIMAT0025854_st	hsa-miR-6722-3p	1.01348	0.978013
5.37752	61.586	63.4571	16.8537	45.9454	62.6647	4.90064	71.9973	75.6679	9.56981	48.5611		MIMAT0027398_st	hsa-miR-6749-5p	1.01206	0.978013
514.02	874.109	741.889	650.069	805.896	753.665	742.903	692.341	677.121	682.616	783.527		MIMAT0023252_st	hsa-miR-5787	1.01058	0.956894
1141.8	1324.01	1189.71	916.785	1167.33	1245.23	599.938	1372.98	1672.16	992.016	1208.33		MIMAT0024598_st	hsa-miR-6125	0.995775	0.978013
426.899	721.152	641.351	539.755	665.516	748.906	311.829	655.526	904.602	572.888	702.191		MIMAT0007881_st	hsa-miR-1908-5p	0.991297	0.978013
3.11638	15.673	9.04832	6.1765	10.9683	19.3939	2.53276	15.7612	19.0178	10.7468	6.30436		MIMAT0018352_st	hsa-miR-3937	0.986829	0.978013
1198.32	1572.45	1301.81	1202.32	1431.98	1357.28	821.986	1439.65	1914.83	1244.89	1396.5		MIMAT0018993_st	hsa-miR-4466	0.985667	0.956894
303.533	588.399	469.327	410.979	420.622	565.663	248.522	508.446	628.426	401.629	550.68		MIMAT0030999_st	hsa-miR-8072	0.983345	0.957806
174.152	272.808	245.141	160.57	219.918	260.825	67.3558	223.495	386.477	193.136	259.889		MIMAT0005582_st	hsa-miR-1228-5p	0.983037	0.969944
4.21847	13.5162	8.26623	8.16878	15.9109	9.18316	3.45436	9.51029	17.8873	8.98376	10.6039		MIMAT0004945_st	hsa-miR-744-5p	0.979121	0.969944
321.318	590.364	498.994	418.708	476.621	513.799	265.602	514.801	679.138	427.657	555.499		MIMAT0010313_st	hsa-miR-762	0.961985	0.954984
139.071	146.926	121.071	81.8307	133.854	163.604	26.3715	190.525	241.798	83.3737	144.002		MIMAT0015065_st	hsa-miR-3185	0.955145	0.956894
949.616	1036.93	797.699	674.32	910.705	889.043	494.992	1043.13	1336.18	760.471	959.115		MIMAT0007892_st	hsa-miR-1915-3p	0.95386	0.954984
7.26141	16.6494	24.375	52.5482	15.6368	19.3216	19.9212	17.1128	19.2837	26.2055	36.3582		MIMAT0004949_st	hsa-miR-877-5p	0.951876	0.956894
3.34642	11.5837	4.98475	7.53804	9.56941	12.5851	3.45985	11.5837	11.0967	4.81889	12.5332		MIMAT0018068_st	hsa-miR-3648	0.950502	0.956894
1.602	27.8426	7.09253	3.25025	16.4232	20.4152	2.39159	13.6341	23.438	8.27919	19.4423		MIMAT0015079_st	hsa-miR-3195	0.950427	0.956894
1.90998	31.3795	8.23746	10.7969	12.7853	7.83525	2.88916	14.0221	25.6561	7.55557	14.0197		MIMAT0019691_st	hsa-miR-4634	0.947685	0.956894
2.42281	11.2901	5.44163	6.187	7.66938	13.9655	2.4155	15.9085	13.4044	3.85329	5.77636		MIMAT0027462_st	hsa-miR-6781-5p	0.946539	0.956894
3.53397	5.40165	3.32799	5.40165	4.28291	5.40165	3.62905	4.52482	6.58152	5.78886	3.62251		MIMAT0019874_st	hsa-miR-4743-5p	0.943875	0.954984
935.653	1110.35	1057.1	961.705	1072.45	1029.27	653.191	1140.46	1546.62	1017.43	1116.29		MIMAT0027359_st	hsa-miR-6729-5p	0.938763	0.954984
894.619	912.942	733.259	775.778	787.868	786.433	609.398	1043.63	1129.68	837.938	752.512		MIMAT0019053_st	hsa-miR-4516	0.931991	0.954984
860.935	961.045	882.382	931.802	889.752	880.159	651.084	1019.24	1337.29	822.02	1006.83		MIMAT0003308_st	hsa-miR-638	0.931477	0.954984
558.081	516.527	476.252	423.797	411.963	558.82	342.514	625.255	653.435	496.841	543.204		MIMAT0019229_st	hsa-miR-3940-5p	0.922324	0.954984
95.9799	381.389	211.893	165.526	255.931	266.19	88.2289	310.111	313.845	234.488	301.788		MIMAT0015055_st	hsa-miR-3178	0.91907	0.954984
10.2261	50.0882	41.0711	49.4922	39.7607	48.0472	3.87611	68.2213	79.4293	22.5568	42.5359		MIMAT0019788_st	hsa-miR-4695-5p	0.918221	0.954984
119.147	163.525	139.986	106.042	128.373	148.452	66.7252	130.109	228.34	126.999	179.284		MIMAT0027430_st	hsa-miR-6765-5p	0.917718	0.954984
18.7152	41.7745	65.4513	29.0966	43.162	45.3792	10.9154	66.1175	83.6695	26.3261	34.6165		MIMAT0019903_st	hsa-miR-4758-5p	0.9158	0.954984
4.25958	28.0636	10.4654	7.83998	10.395	12.1361	2.80881	19.1803	19.0718	12.0561	13.4636		MIMAT0019044_st	hsa-miR-4507	0.915678	0.954984
965.224	1238.69	1061.73	522.537	946.527	996.717	485.986	1596.39	1062.76	753.206	1339.71		MIMAT0019032_st	hsa-miR-4497	0.911826	0.954984
211.212	246.677	173.73	202.566	184.273	223.325	143.255	251.801	294.422	201.98	243.51		MIMAT0019807_st	hsa-miR-4707-5p	0.911761	0.954984
147.081	364.708	282.518	237.59	265.263	370.58	47.7074	321.584	459.554	318.118	380.615		MIMAT0027510_st	hsa-miR-6805-5p	0.909795	0.954984
2.55266	156.125	140.707	94.4573	137.285	175.465	18.6242	145.063	190.161	107.668	185.717		MIMAT0018994_st	hsa-miR-4467	0.90976	0.954984
530.898	894.272	733.89	670.796	824.12	812.188	485.269	873.177	1071.56	811.344	850.319		MIMAT0022946_st	hsa-miR-1237-5p	0.909605	0.954984
264.719	220.626	462.58	868.071	341.616	422.193	771.344	259.593	204.421	634.708	508.076		MIMAT0031002_st	hsa-miR-8075	0.903999	0.954984
127.494	173.24	125.152	93.2809	116.359	136.514	102.547	173.39	179.74	82.7823	180.344		MIMAT0019913_st	hsa-miR-4763-3p	0.895052	0.954984
1601.16	1886.77	1550.27	1532.53	1662.8	1610.06	1085.47	1671	2782.37	1658.54	1973.58		MIMAT0030019_st	hsa-miR-7704	0.894452	0.954984
285.285	351.512	213.163	222.592	254.464	292.119	136.312	473.822	357.617	238.707	303.365		MIMAT0019878_st	hsa-miR-4745-5p	0.893667	0.954984
6.5444	30.5259	25.2545	42.482	30.5259	32.4427	3.97185	45.0408	41.9794	36.253	30.5259		MIMAT0022943_st	hsa-miR-1233-5p	0.886176	0.954984
5.72974	3.68527	4.10226	9.75215	5.54474	4.9998	6.25587	7.16834	5.00583	8.55294	4.93312		MIMAT0019830_st	hsa-miR-4717-3p	0.882887	0.954984
1670.19	1571.69	1504.53	1290.04	1398.24	1446.05	832.415	1895.68	2770.06	1301.81	1589.55		MIMAT0030996_st	hsa-miR-8069	0.882128	0.954984
3.46492	19.0435	24.0799	31.4747	24.0731	28.0615	14.0917	30.4534	28.5894	34.7076	15.3324		MIMAT0003270_st	hsa-miR-602	0.880849	0.954984
1956.83	3779.29	2495.65	1915.09	2684.8	2645.64	1672.16	2535.05	5959.6	1906.49	2627.18		MIMAT0019337_st	hsa-miR-3960	0.877369	0.954984
3.10846	17.7379	16.0837	5.49382	8.77811	8.77811	4.49777	14.0318	24.0283	8.56415	5.85127		MIMAT0019779_st	hsa-miR-4690-5p	0.877313	0.954984
3.01427	7.59779	4.27632	4.36769	4.75373	8.43209	9.05271	8.76595	2.68224	7.64709	2.85995		MIMAT0027501_st	hsa-miR-6800-3p	0.871871	0.954984
3.30511	3.59009	8.32771	4.9854	3.80533	4.56837	3.51221	6.41211	4.9998	5.23286	7.16894		MIMAT0019966_st	hsa-miR-4793-3p	0.871639	0.954984
98.798	106.549	98.798	81.4854	96.5256	97.886	84.8645	151.648	151.648	69.6543	98.798		MIMAT0027616_st	hsa-miR-6858-5p	0.868411	0.954984
12.5851	103.162	103.765	54.594	95.675	112.284	35.0325	133.066	136.18	56.8229	102.366		MIMAT0026486_st	hsa-miR-328-5p	0.866773	0.954984
728.866	941.071	817.135	721.527	927.536	854.022	473.401	861.603	1443.54	954.572	1071.34		MIMAT0015080_st	hsa-miR-3196	0.865542	0.954984
2.44157	30.0718	27.1052	16.0266	25.4436	34.9461	3.0485	33.5653	57.0281	26.1634	11.7769		MIMAT0019020_st	hsa-miR-4486	0.861533	0.954984
5.60642	11.4052	3.64821	5.49382	3.58984	5.60642	3.8992	6.38665	4.43665	15.7809	3.84416		MIMAT0004513_st	hsa-miR-101-5p	0.857651	0.954984
307.09	315.278	225.512	249.343	198.831	256.252	202.314	482.749	336.707	256.252	233.706		MIMAT0027600_st	hsa-miR-6850-5p	0.855702	0.954984
3.08408	3.29736	7.8738	7.69963	3.84891	4.1764	2.80881	5.95041	2.63978	6.99561	10.8085		MIMAT0022833_st	hsa-miR-365b-5p	0.855506	0.954984
961.705	958.929	853.845	808.716	901.641	853.614	549.285	1046.82	1523.95	1012.58	1100.77		MIMAT0027355_st	hsa-miR-6727-5p	0.850059	0.954984
1394.86	1375.27	1086.14	1189.47	1224.43	1146.32	862.171	1509.34	1883.5	1557.48	1465.93		MIMAT0019022_st	hsa-miR-4488	0.849142	0.954984
69.5703	92.373	90.6409	68.131	82.6166	82.6166	6.56307	170.553	165.012	47.074	93.823		MIMAT0019715_st	hsa-miR-4651	0.838376	0.954984
2.21186	36.8236	21.055	10.6702	21.5979	29.89	3.13614	34.6922	47.9301	5.20818	31.1364		MIMAT0007883_st	hsa-miR-1909-3p	0.834326	0.954984
56.9996	130.071	140.98	108.985	113.841	158.702	26.5129	197.98	258.889	97.0711	129.523		MIMAT0027038_st	hsa-miR-1343-5p	0.832868	0.954984
2194.54	2579.36	1891.61	1764.94	2017.43	2024.99	1738.11	2532.24	4284.76	1689.87	2235.37		MIMAT0023714_st	hsa-miR-6089	0.832833	0.954984
3.22867	22.4443	74.5724	142.044	35.5506	40.7063	88.9578	37.3237	34.7984	75.1078	82.7026		MIMAT0027400_st	hsa-miR-6750-5p	0.832433	0.954984
180.016	488.712	345.002	360.072	342.502	424.388	252.084	420.806	606.431	399.046	466.444		MIMAT0027532_st	hsa-miR-6816-5p	0.831733	0.954984
3.84094	74.0127	51.2923	20.47	49.2124	56.3518	3.66667	97.4344	72.1261	31.3395	51.6924		MIMAT0019871_st	hsa-miR-4741	0.829824	0.954984
494.58	328.707	548.117	843.188	324.434	416.026	1352.96	393.972	236.333	519.392	488.634		MIMAT0027365_st	hsa-miR-6732-5p	0.823238	0.954984
36.1767	43.2084	60.112	95.0148	33.7857	50.98	98.119	42.6756	26.6601	81.2722	74.5864		MIMAT0019806_st	hsa-miR-4706	0.822931	0.954984
651.933	618.311	518.428	596.116	443.771	572.436	587.62	646.9	872.245	627.391	727.998		MIMAT0007347_st	hsa-miR-1469	0.818613	0.954984
315.525	316.265	258.548	274.526	259.923	326.254	144.853	559.688	496.493	285.064	300.963		MIMAT0019859_st	hsa-miR-4734	0.816537	0.954984
2.91557	14.334	14.0142	16.6893	15.5556	15.5556	4.1882	20.3413	26.7234	18.0723	11.4307		MIMAT0019033_st	hsa-miR-4498	0.815877	0.954984
2137.04	2425.05	1930.42	1893.71	1997.25	2009.75	1821.61	2789.52	4020.33	1981.81	2050.41		MIMAT0023715_st	hsa-miR-6090	0.815536	0.954984
5.19971	7.82467	13.6138	32.1581	7.05918	12.1361	5.99093	23.4184	6.69563	36.2387	7.86028		MIMAT0019837_st	hsa-miR-4722-3p	0.810346	0.954984
3.35209	40.2892	40.6406	13.3887	33.7379	36.778	5.93933	50.0688	68.5255	18.5509	34.4399		MIMAT0005586_st	hsa-miR-1231	0.789499	0.954984
3.37262	11.548	7.53131	8.05514	5.49401	9.78424	3.85895	7.76308	16.6671	10.5352	10.6589		MIMAT0018968_st	hsa-miR-4449	0.771059	0.954984
3.05281	16.1822	13.1924	11.8786	15.7394	19.5332	3.56799	22.6896	34.2331	7.82988	19.1012		MIMAT0019739_st	hsa-miR-4665-5p	0.75857	0.954984
346.267	157.437	166.98	526.551	88.3152	90.7213	492.995	137.694	150.525	517.617	217.798		MIMAT0011158_st	hsa-miR-2115-5p	0.756212	0.954984
8.90608	30.0718	25.2545	14.7628	25.5367	28.9996	14.1813	50.3437	50.2573	12.5693	20.5352		MIMAT0022977_st	hsa-miR-4632-5p	0.752442	0.954984
65.474	148.555	106.944	117.492	128.853	138.722	42.3518	172.548	248.525	138.722	181.343		MIMAT0018002_st	hsa-miR-3621	0.750955	0.954984
3.0365	4.65674	4.46611	8.26967	4.75996	8.08894	4.69716	6.30436	12.1362	6.35429	7.52604		MIMAT0019949_st	hsa-miR-4785	0.749138	0.954984
2.55985	18.3452	12.5851	9.15278	16.0517	23.5595	2.92235	21.1954	52.0884	5.97227	9.6329		MIMAT0019887_st	hsa-miR-4750-5p	0.746587	0.954984
76.9799	66.8891	29.6054	122.799	98.8439	93.5256	206.344	80.1622	4.29322	235.323	20.6888		MIMAT0004784_st	hsa-miR-455-3p	0.744684	0.954984
715.035	352.229	274.52	464.55	295.368	231.091	1043.63	264.175	172.735	856.316	336.047		MIMAT0027088_st	hsa-miR-5189-3p	0.727296	0.954984
154.493	242.253	232.384	258.889	227.307	297.495	222.651	298.824	442.048	349.997	363.291		MIMAT0003326_st	hsa-miR-663a	0.702137	0.954984
2614.28	2802.5	2113.03	2027.94	2251.23	2348.46	1634.24	3210.98	7473.15	2065.82	2426.73		MIMAT0018087_st	hsa-miR-3665	0.701799	0.954984
2.90653	4.9998	3.70248	6.75572	5.05521	4.81789	7.53804	5.62062	6.4869	9.07923	5.62062		MIMAT0004794_st	hsa-miR-551b-5p	0.685138	0.954984
3.59906	54.689	33.3735	44.4167	38.6871	53.7045	6.9393	74.9497	100.616	41.9035	55.1829		MIMAT0015058_st	hsa-miR-3180-3p	0.680963	0.954984
6.40754	25.5429	56.1207	144.586	28.3491	38.3055	118.266	28.8984	37.0983	127.089	55.1619		MIMAT0025847_st	hsa-miR-6511b-5p	0.680536	0.954984
2.26203	8.87539	6.06295	6.06295	7.22782	8.77154	2.3401	28.0825	8.82025	4.39371	5.03109		MIMAT0015069_st	hsa-miR-3187-3p	0.672292	0.954984
3.14624	6.90849	6.25184	15.2612	4.50813	4.60816	4.60816	4.60816	3.46652	34.1869	3.81301		MIMAT0019692_st	hsa-miR-4635	0.668934	0.954984
12.3231	30.7054	50.4282	97.9803	27.235	40.4933	133.722	34.697	34.1059	78.3125	46.6893		MIMAT0019021_st	hsa-miR-4487	0.6594	0.954984
380.13	208.25	174.98	264.162	174.248	191.148	232.368	329.707	502.249	381.35	320.344		MIMAT0019756_st	hsa-miR-4674	0.657278	0.954984
5.62062	3.47651	5.038	6.75572	14.6356	12.4556	3.91266	6.36482	2.74581	44.8831	3.11843		MIMAT0003251_st	hsa-miR-548a-3p	0.655226	0.954984
363.981	267.251	177.961	283.513	202.343	187.912	238.448	428.963	582.829	370.826	363.709		MIMAT0027478_st	hsa-miR-6789-5p	0.62264	0.954984
2.72988	51.9525	29.9682	21.4181	23.6883	41.7305	3.00176	63.5253	88.2687	43.6657	34.6165		MIMAT0018178_st	hsa-miR-3180	0.613126	0.954984
4.68569	15.8502	29.0356	68.4202	27.078	28.9464	79.4949	22.9993	28.5265	67.0265	48.7703		MIMAT0017352_st	hsa-miR-2277-5p	0.587533	0.954984
46.2528	37.8704	24.3988	35.4185	35.6179	19.9938	109.071	36.4604	38.7598	77.2488	52.1256		MIMAT0027517_st	hsa-miR-6808-3p	0.530162	0.954984
5.45289	17.1969	11.3982	25.0315	9.11498	8.90571	5.14824	18.1308	6.88067	90.2528	7.68007		MIMAT0016924_st	hsa-miR-4330	0.501591	0.954984
323.233	114.605	54.6989	54.6989	48.1813	42.4667	944.253	102.162	22.9159	4.1032	28.2312		MIMAT0017990_st	hsa-miR-3613-5p	0.482514	0.954984
3.49882	5.80993	4.51045	28.1829	12.2266	22.529	2.60274	5.19657	1.45239	154.434	1.99351		MIMAT0019833_st	hsa-miR-4720-5p	0.386075	0.954984

## Sheet: Predicted miR Targets
ID	Symbol	Expr False Discovery Rate (q-value)	Source	miRNA Confidence	Symbol	Pathway
MIMAT0000063	let-7a-5p (and other miRNAs w/seed GAGGUAG)	9,55E−01	TarBase	Experimentally Observed	AARSD1	Heparan Sulfate Biosynthesis,Heparan Sulfate Biosynthesis (Late Stages),Triacylglycerol Degradation
MIMAT0000063	let-7a-5p (and other miRNAs w/seed GAGGUAG)	9,55E−01	TargetScan Mouse,TargetScan Human	High (predicted)	ABCB9	ABC-family proteins mediated transport,LPS/IL-1 Mediated Inhibition of RXR Function,PXR/RXR Activation
MIMAT0000063	let-7a-5p (and other miRNAs w/seed GAGGUAG)	9,55E−01	TargetScan Mouse,TargetScan Human	High (predicted),Moderate (predicted)	ABCC10	ABC-family proteins mediated transport,Cancer Drug Resistance by Drug Efflux
MIMAT0000063	let-7a-5p (and other miRNAs w/seed GAGGUAG)	9,55E−01	TargetScan Human	High (predicted)	ABT1
MIMAT0000063	let-7a-5p (and other miRNAs w/seed GAGGUAG)	9,55E−01	miRecords	Experimentally Observed	ACP1	3-phosphoinositide Biosynthesis,3-phosphoinositide Degradation,D-myo-inositol (1,4,5,6)-Tetrakisphosphate Biosynthesis,D-myo-inositol (3,4,5,6)-tetrakisphosphate Biosynthesis,D-myo-inositol-5-phosphate Metabolism,Ephrin A Signaling,Ephrin B Signaling,Ephrin Receptor Signaling,NAD Phosphorylation and Dephosphorylation,NAD Salvage Pathway II,PDGF Signaling,Protein Kinase A Signaling,Superpathway of…
MIMAT0000063	let-7a-5p (and other miRNAs w/seed GAGGUAG)	9,55E−01	TargetScan Human	High (predicted)	ACTMAP
MIMAT0000063	let-7a-5p (and other miRNAs w/seed GAGGUAG)	9,55E−01	TargetScan Mouse,TargetScan Human	High (predicted)	ACVR1C	Cachexia Signaling Pathway,Cardiac Hypertrophy Signaling (Enhanced),Cellular Effects of Sildenafil (Viagra),Epithelial Adherens Junction Signaling,Epithelial Membrane Protein Signaling Pathway,Factors Promoting Cardiogenesis in Vertebrates,FAK Signaling,FAT10 Cancer Signaling Pathway,GADD45 Signaling,Hepatic Fibrosis Signaling Pathway,HEY1 Signaling Pathway,ID1 Signaling Pathway,Neuroinflammation…
MIMAT0000063	let-7a-5p (and other miRNAs w/seed GAGGUAG)	9,55E−01	TargetScan Mouse,Ingenuity Expert Findings,TargetScan Human	Experimentally Observed,Moderate (predicted)	ADAMTS14	Axonal Guidance Signaling,Collagen biosynthesis and modifying enzymes,O-linked glycosylation
MIMAT0000063	let-7a-5p (and other miRNAs w/seed GAGGUAG)	9,55E−01	TargetScan Mouse,Ingenuity Expert Findings,TargetScan Human	Experimentally Observed,High (predicted)	ADAMTS15	Axonal Guidance Signaling,O-linked glycosylation
MIMAT0000063	let-7a-5p (and other miRNAs w/seed GAGGUAG)	9,55E−01	Ingenuity Expert Findings	Experimentally Observed	ADAMTS2	Axonal Guidance Signaling,Collagen biosynthesis and modifying enzymes,O-linked glycosylation
MIMAT0000063	let-7a-5p (and other miRNAs w/seed GAGGUAG)	9,55E−01	TargetScan Mouse,TargetScan Human	High (predicted)	ADAMTS8	Axonal Guidance Signaling,Degradation of the extracellular matrix,O-linked glycosylation
MIMAT0000063	let-7a-5p (and other miRNAs w/seed GAGGUAG)	9,55E−01	TarBase	Experimentally Observed	ADGRG1	BBSome Signaling Pathway,Breast Cancer Regulation by Stathmin1,Cellular Effects of Sildenafil (Viagra),CREB Signaling in Neurons,FAK Signaling,G-Protein Coupled Receptor Signaling,Lung Ionic Balance Signaling Pathway,Molecular Mechanisms of Cancer,Phagosome Formation,S100 Family Signaling Pathway,Zn Homeostasis Signaling Pathway
MIMAT0000063	let-7a-5p (and other miRNAs w/seed GAGGUAG)	9,55E−01	TargetScan Mouse,TargetScan Human	High (predicted),Moderate (predicted)	ADRB2	Adrenergic Receptor Signaling Pathway (Enhanced),AMPK Signaling,BBSome Signaling Pathway,Breast Cancer Regulation by Stathmin1,Cachexia Signaling Pathway,cAMP-mediated signaling,Cardiac Hypertrophy Signaling,Cardiac Hypertrophy Signaling (Enhanced),Cargo recognition for clathrin-mediated endocytosis,Cellular Effects of Sildenafil (Viagra),Class A/1 (Rhodopsin-like receptors),Clathrin-mediated end…
MIMAT0000063	let-7a-5p (and other miRNAs w/seed GAGGUAG)	9,55E−01	TargetScan Mouse,TargetScan Human	High (predicted)	ADRB3	Adrenergic Receptor Signaling Pathway (Enhanced),AMPK Signaling,BBSome Signaling Pathway,Breast Cancer Regulation by Stathmin1,Cachexia Signaling Pathway,cAMP-mediated signaling,Cardiac Hypertrophy Signaling,Cellular Effects of Sildenafil (Viagra),Class A/1 (Rhodopsin-like receptors),CREB Signaling in Neurons,ER-Mitochondrial Communication Signaling Pathway,FAK Signaling,G alpha (s) signalling ev…
MIMAT0000063	let-7a-5p (and other miRNAs w/seed GAGGUAG)	9,55E−01	TargetScan Human	High (predicted)	AEN
MIMAT0000063	let-7a-5p (and other miRNAs w/seed GAGGUAG)	9,55E−01	TargetScan Human	High (predicted)	AGBL2	Carboxyterminal post-translational modifications of tubulin
MIMAT0000063	let-7a-5p (and other miRNAs w/seed GAGGUAG)	9,55E−01	TargetScan Mouse,TargetScan Human,miRecords	Experimentally Observed,High (predicted),Moderate (predicted)	AGO4	Beta-catenin independent WNT signaling,Cachexia Signaling Pathway,CSDE1 Signaling Pathway,EIF2 Signaling,ESR-mediated signaling,Gene Silencing by RNA,HOTAIR Regulatory Pathway,Inhibition of ARE-Mediated mRNA Degradation Pathway,Insulin Secretion Signaling Pathway,MAPK6/MAPK4 signaling,MicroRNA Biogenesis Signaling Pathway,MITF-M-dependent gene expression,NR1H2 and NR1H3-mediated signaling,Oncogen…
MIMAT0000063	let-7a-5p (and other miRNAs w/seed GAGGUAG)	9,55E−01	TargetScan Mouse,TargetScan Human	High (predicted),Moderate (predicted)	AGXT2	Glycine Biosynthesis III,Glyoxylate metabolism and glycine degradation,Nucleotide catabolism
MIMAT0000063	let-7a-5p (and other miRNAs w/seed GAGGUAG)	9,55E−01	TargetScan Human	High (predicted)	AIFM1	Apoptosis Signaling,Cyclophilin Signaling Pathway,Mitochondrial Dysfunction,Multiple Sclerosis Signaling Pathway,NAD Signaling Pathway,Tumoricidal Function of Hepatic Natural Killer Cells
MIMAT0000063	let-7a-5p (and other miRNAs w/seed GAGGUAG)	9,55E−01	TargetScan Mouse,TarBase	Experimentally Observed,Moderate (predicted)	AKAP8	cAMP-mediated signaling,Cardiac β-adrenergic Signaling,Protein Kinase A Signaling
MIMAT0000063	let-7a-5p (and other miRNAs w/seed GAGGUAG)	9,55E−01	TargetScan Human	High (predicted)	AMT	Glycine Cleavage Complex,Glyoxylate metabolism and glycine degradation
MIMAT0000063	let-7a-5p (and other miRNAs w/seed GAGGUAG)	9,55E−01	TarBase	Experimentally Observed	ANAPC1	Cell Cycle Checkpoints,Cilia Biogenesis Signaling Pathway,Class I MHC mediated antigen processing and presentation,Cohesin Chromatin Regulation Pathway,DNA Replication Pre-Initiation,ID3 Signaling Pathway,Kinetochore Metaphase Signaling Pathway,Mitotic Metaphase and Anaphase,Mitotic Roles of Polo-Like Kinase,Protein Kinase A Signaling,Protein Ubiquitination Pathway,Regulation of mitotic cell cycl…
MIMAT0000063	let-7a-5p (and other miRNAs w/seed GAGGUAG)	9,55E−01	TargetScan Mouse,TargetScan Human	High (predicted)	ANKRD49
MIMAT0000063	let-7a-5p (and other miRNAs w/seed GAGGUAG)	9,55E−01	TargetScan Mouse,TargetScan Human	High (predicted)	AP1S1	Clathrin-mediated Endocytosis Signaling,CTLA4 Signaling in Cytotoxic T Lymphocytes,Eicosanoid Signaling,Hepatitis B Chronic Liver Pathogenesis Signaling Pathway,MHC class II antigen presentation,Phagosome Formation,Protein Sorting Signaling Pathway,TP53 Regulates Transcription of DNA Repair Genes,trans-Golgi Network Vesicle Budding,Virus Entry via Endocytic Pathways
MIMAT0000063	let-7a-5p (and other miRNAs w/seed GAGGUAG)	9,55E−01	TargetScan Human	High (predicted)	APBB3
MIMAT0000063	let-7a-5p (and other miRNAs w/seed GAGGUAG)	9,55E−01	TargetScan Human	High (predicted)	ARG2	Arginine Degradation I (Arginase Pathway),Arginine Degradation VI (Arginase 2 Pathway),Citrulline Biosynthesis,Estrogen Receptor Signaling,Glucocorticoid Receptor Signaling,IL-10 Signaling,LXR/RXR Activation,Mitochondrial Dysfunction,Mitochondrial protein degradation,Neutrophil Extracellular Trap Signaling Pathway,Nitric Oxide Signaling in the Cardiovascular System,Production of Nitric Oxide and …
MIMAT0000063	let-7a-5p (and other miRNAs w/seed GAGGUAG)	9,55E−01	TargetScan Human	High (predicted)	ARHGAP8	Leukocyte Extravasation Signaling,Myelination Signaling Pathway,RHO GTPase cycle,RHOA Signaling,RHOGDI Signaling
MIMAT0000063	let-7a-5p (and other miRNAs w/seed GAGGUAG)	9,55E−01	TargetScan Mouse,TargetScan Human	High (predicted)	ARHGEF38	G alpha (12/13) signalling events,p75 NTR receptor-mediated signalling,Reelin Signaling in Neurons,Thrombin Signaling
MIMAT0000063	let-7a-5p (and other miRNAs w/seed GAGGUAG)	9,55E−01	TargetScan Mouse,TargetScan Human	High (predicted)	ARID3A	TP53 Regulates Transcription of Cell Cycle Genes
MIMAT0000063	let-7a-5p (and other miRNAs w/seed GAGGUAG)	9,55E−01	TargetScan Mouse,TargetScan Human	High (predicted)	ARID3B
MIMAT0000063	let-7a-5p (and other miRNAs w/seed GAGGUAG)	9,55E−01	TargetScan Mouse,TargetScan Human	High (predicted),Moderate (predicted)	ARK2C
MIMAT0000063	let-7a-5p (and other miRNAs w/seed GAGGUAG)	9,55E−01	TargetScan Mouse,TargetScan Human	High (predicted)	ARL4D
MIMAT0000063	let-7a-5p (and other miRNAs w/seed GAGGUAG)	9,55E−01	TarBase	Experimentally Observed	ATAD3B	Neutrophil degranulation
MIMAT0000063	let-7a-5p (and other miRNAs w/seed GAGGUAG)	9,55E−01	TargetScan Mouse,TargetScan Human	High (predicted),Moderate (predicted)	ATOSB
MIMAT0000063	let-7a-5p (and other miRNAs w/seed GAGGUAG)	9,55E−01	TargetScan Human	High (predicted)	ATP5MJ	Cristae formation,Formation of ATP by chemiosmotic coupling
MIMAT0000063	let-7a-5p (and other miRNAs w/seed GAGGUAG)	9,55E−01	TarBase	Experimentally Observed	ATP6V0A1	Adrenergic Receptor Signaling Pathway (Enhanced),CGAS-STING Signaling Pathway,Chaperone Mediated Autophagy Signaling Pathway,CLEAR Signaling Pathway,Ion channel transport,Iron homeostasis signaling pathway,Iron uptake and transport,MITF-M-dependent gene expression,Neutrophil degranulation,Orexin Signaling Pathway,Parkinson's Signaling Pathway,Phagosome Maturation,Role of MAPK Signaling in Promoti…
MIMAT0000063	let-7a-5p (and other miRNAs w/seed GAGGUAG)	9,55E−01	TarBase,TargetScan Human	Experimentally Observed,High (predicted)	ATP6V1F	Adrenergic Receptor Signaling Pathway (Enhanced),Amino acids regulate mTORC1,CGAS-STING Signaling Pathway,Chaperone Mediated Autophagy Signaling Pathway,CLEAR Signaling Pathway,Ion channel transport,Iron homeostasis signaling pathway,Iron uptake and transport,MITF-M-dependent gene expression,Orexin Signaling Pathway,Parkinson's Signaling Pathway,Phagosome Maturation,Role of MAPK Signaling in Prom…
MIMAT0000063	let-7a-5p (and other miRNAs w/seed GAGGUAG)	9,55E−01	TargetScan Human	High (predicted)	ATPAF1	Mitochondrial Dysfunction,Oxidative Phosphorylation
MIMAT0000063	let-7a-5p (and other miRNAs w/seed GAGGUAG)	9,55E−01	TargetScan Mouse,TargetScan Human	High (predicted),Moderate (predicted)	ATXN7L2
MIMAT0000063	let-7a-5p (and other miRNAs w/seed GAGGUAG)	9,55E−01	TarBase,TargetScan Human	Experimentally Observed,Moderate (predicted)	AURKB	Breast Cancer Regulation by Stathmin1,Cell Cycle Checkpoints,Chronic Myeloid Leukemia Signaling,Cohesin Chromatin Regulation Pathway,Histone Modification Signaling Pathway,Kinetochore Metaphase Signaling Pathway,Mitotic Metaphase and Anaphase,Mitotic Prometaphase,Regulation of mitotic cell cycle,Regulation of TP53 Activity through Phosphorylation,RHO GTPases Activate Formins,SUMOylation of DNA re…
MIMAT0000063	let-7a-5p (and other miRNAs w/seed GAGGUAG)	9,55E−01	TargetScan Mouse,TargetScan Human	High (predicted)	AVEN	Intrinsic Pathway for Apoptosis
MIMAT0000063	let-7a-5p (and other miRNAs w/seed GAGGUAG)	9,55E−01	TargetScan Mouse,TargetScan Human	High (predicted),Moderate (predicted)	B3GNT7	Glycosaminoglycan metabolism,O-linked glycosylation
MIMAT0000063	let-7a-5p (and other miRNAs w/seed GAGGUAG)	9,55E−01	TargetScan Mouse,TargetScan Human	High (predicted)	B4GAT1	Glycosaminoglycan metabolism,Melatonin Degradation I,Nicotine Degradation II,Nicotine Degradation III,O-linked glycosylation,Serotonin Degradation,Superpathway of Melatonin Degradation,Thyroid Hormone Metabolism II (via Conjugation and/or Degradation)
MIMAT0000063	let-7a-5p (and other miRNAs w/seed GAGGUAG)	9,55E−01	TargetScan Mouse,TargetScan Human	High (predicted)	BACH1	Cytoprotection by HMOX1,Heme signaling,Hereditary Breast Cancer Signaling,KEAP1-NFE2L2 pathway,NFE2L2 regulating anti-oxidant/detoxification enzymes,NRF2-mediated Oxidative Stress Response
MIMAT0000063	let-7a-5p (and other miRNAs w/seed GAGGUAG)	9,55E−01	TargetScan Mouse,Ingenuity Expert Findings,TargetScan Human	Experimentally Observed,Moderate (predicted)	BCL2L1	Amyotrophic Lateral Sclerosis Signaling,Apoptosis Signaling,B Cell Receptor Signaling,CD27 Signaling in Lymphocytes,Chronic Myeloid Leukemia Signaling,Colorectal Cancer Metastasis Signaling,CTLA4 Signaling in Cytotoxic T Lymphocytes,Cyclophilin Signaling Pathway,DNA damage-induced 14-3-3σ Signaling,Docosahexaenoic Acid (DHA) Signaling,Erythropoietin Signaling Pathway,Glucocorticoid Receptor Signa…
MIMAT0000063	let-7a-5p (and other miRNAs w/seed GAGGUAG)	9,55E−01	TargetScan Human,miRecords	Experimentally Observed,Moderate (predicted)	BCL7A	MITF-M-dependent gene expression,Regulation of endogenous retroelements
MIMAT0000063	let-7a-5p (and other miRNAs w/seed GAGGUAG)	9,55E−01	TargetScan Mouse,TargetScan Human	High (predicted)	BEGAIN	Neurexins and neuroligins
MIMAT0000063	let-7a-5p (and other miRNAs w/seed GAGGUAG)	9,55E−01	TargetScan Mouse,TargetScan Human	High (predicted)	BEND4
MIMAT0000063	let-7a-5p (and other miRNAs w/seed GAGGUAG)	9,55E−01	TargetScan Mouse,TargetScan Human	High (predicted),Moderate (predicted)	BEST2	Ion channel transport
MIMAT0000063	let-7a-5p (and other miRNAs w/seed GAGGUAG)	9,55E−01	TargetScan Mouse,TargetScan Human	High (predicted),Moderate (predicted)	BIN3
MIMAT0000063	let-7a-5p (and other miRNAs w/seed GAGGUAG)	9,55E−01	TargetScan Human	High (predicted)	BLOC1S1	CLEAR Signaling Pathway,trans-Golgi Network Vesicle Budding
MIMAT0000063	let-7a-5p (and other miRNAs w/seed GAGGUAG)	9,55E−01	miRecords	Experimentally Observed	BMP2K
MIMAT0000063	let-7a-5p (and other miRNAs w/seed GAGGUAG)	9,55E−01	TargetScan Human	High (predicted)	BRF2	Assembly of RNA Polymerase III Complex,RNA Polymerase III Transcription
MIMAT0000063	let-7a-5p (and other miRNAs w/seed GAGGUAG)	9,55E−01	TargetScan Human	High (predicted)	BSDC1
MIMAT0000063	let-7a-5p (and other miRNAs w/seed GAGGUAG)	9,55E−01	TargetScan Mouse,Ingenuity Expert Findings	Experimentally Observed,Moderate (predicted)	BSG	Aspirin ADME,Cell surface interactions at the vascular wall,Cyclophilin Signaling Pathway,Degradation of the extracellular matrix,Integrin cell surface interactions,S100 Family Signaling Pathway,Sheddase Signaling Pathway,Transport of bile salts and organic acids, metal ions and amine compounds
MIMAT0000063	let-7a-5p (and other miRNAs w/seed GAGGUAG)	9,55E−01	TargetScan Mouse,TargetScan Human	High (predicted)	BZW1
MIMAT0000063	let-7a-5p (and other miRNAs w/seed GAGGUAG)	9,55E−01	TargetScan Mouse,TargetScan Human	High (predicted),Moderate (predicted)	BZW2
MIMAT0000063	let-7a-5p (and other miRNAs w/seed GAGGUAG)	9,55E−01	TargetScan Human	High (predicted)	C14orf178
MIMAT0000063	let-7a-5p (and other miRNAs w/seed GAGGUAG)	9,55E−01	TargetScan Mouse,TargetScan Human	High (predicted),Moderate (predicted)	C15orf39
MIMAT0000063	let-7a-5p (and other miRNAs w/seed GAGGUAG)	9,55E−01	TargetScan Human	High (predicted)	C18orf21
MIMAT0000063	let-7a-5p (and other miRNAs w/seed GAGGUAG)	9,55E−01	TargetScan Human	High (predicted)	C19orf84	Regulation of endogenous retroelements
MIMAT0000063	let-7a-5p (and other miRNAs w/seed GAGGUAG)	9,55E−01	TargetScan Human	High (predicted)	C2orf88
MIMAT0000063	let-7a-5p (and other miRNAs w/seed GAGGUAG)	9,55E−01	TargetScan Mouse,TargetScan Human	High (predicted),Moderate (predicted)	C6orf120	Neutrophil degranulation
MIMAT0000063	let-7a-5p (and other miRNAs w/seed GAGGUAG)	9,55E−01	TargetScan Mouse,TargetScan Human	High (predicted),Moderate (predicted)	C6orf141
MIMAT0000063	let-7a-5p (and other miRNAs w/seed GAGGUAG)	9,55E−01	TargetScan Mouse,TargetScan Human	High (predicted)	C8orf58
MIMAT0000063	let-7a-5p (and other miRNAs w/seed GAGGUAG)	9,55E−01	TargetScan Mouse,TargetScan Human	High (predicted),Moderate (predicted)	CACNG4	Acetylcholine Receptor Signaling Pathway,Adrenergic Receptor Signaling Pathway (Enhanced),Amyotrophic Lateral Sclerosis Signaling,Androgen Signaling,Autism Signaling Pathway,Calcium Signaling,Cardiac conduction,Cardiac Hypertrophy Signaling,Cardiac Hypertrophy Signaling (Enhanced),Cardiac β-adrenergic Signaling,CCR5 Signaling in Macrophages,Cellular Effects of Sildenafil (Viagra),Circadian Rhythm…
MIMAT0000063	let-7a-5p (and other miRNAs w/seed GAGGUAG)	9,55E−01	TarBase	Experimentally Observed	CALCOCO2
MIMAT0000063	let-7a-5p (and other miRNAs w/seed GAGGUAG)	9,55E−01	TargetScan Mouse,TargetScan Human	High (predicted),Moderate (predicted)	CALM1	Acetylcholine Receptor Signaling Pathway,Activation of kainate receptors upon glutamate binding,Activation of NMDA receptors and postsynaptic events,Adrenomedullin signaling pathway,Androgen Signaling,Apelin Endothelial Signaling Pathway,Autophagy,B Cell Receptor Signaling,Beta-catenin independent WNT signaling,C-type lectin receptors (CLRs),Calcium Signaling,Calcium-induced T Lymphocyte Apoptosi…
MIMAT0000063	let-7a-5p (and other miRNAs w/seed GAGGUAG)	9,55E−01	TarBase	Experimentally Observed	CAPG
MIMAT0000063	let-7a-5p (and other miRNAs w/seed GAGGUAG)	9,55E−01	TarBase	Experimentally Observed	CARHSP1
MIMAT0000063	let-7a-5p (and other miRNAs w/seed GAGGUAG)	9,55E−01	TargetScan Mouse,TargetScan Human,miRecords	Experimentally Observed,High (predicted)	CASP3	Acetylcholine Receptor Signaling Pathway,Adrenomedullin signaling pathway,Amyotrophic Lateral Sclerosis Signaling,Apoptosis Signaling,Apoptotic execution phase,BAG2 Signaling Pathway,Cachexia Signaling Pathway,Caspase activation via Dependence Receptors in the absence of ligand,CD27 Signaling in Lymphocytes,Cellular Effects of Sildenafil (Viagra),Colorectal Cancer Metastasis Signaling,Coronavirus…
MIMAT0000063	let-7a-5p (and other miRNAs w/seed GAGGUAG)	9,55E−01	TargetScan Mouse,TargetScan Human	High (predicted),Moderate (predicted)	CBFA2T3
MIMAT0000063	let-7a-5p (and other miRNAs w/seed GAGGUAG)	9,55E−01	TargetScan Mouse,TargetScan Human	High (predicted)	CCDC71L
MIMAT0000063	let-7a-5p (and other miRNAs w/seed GAGGUAG)	9,55E−01	TargetScan Human	High (predicted)	CCL3	Agranulocyte Adhesion and Diapedesis,CCR5 Signaling in Macrophages,Class A/1 (Rhodopsin-like receptors),Communication between Innate and Adaptive Immune Cells,Differential Regulation of Cytokine Production in Intestinal Epithelial Cells by IL-17A and IL-17F,Differential Regulation of Cytokine Production in Macrophages and T Helper Cells by IL-17A and IL-17F,Glucocorticoid Receptor Signaling,Granu…
MIMAT0000063	let-7a-5p (and other miRNAs w/seed GAGGUAG)	9,55E−01	TargetScan Human	High (predicted)	CCL3L1	Agranulocyte Adhesion and Diapedesis,Class A/1 (Rhodopsin-like receptors),Granulocyte Adhesion and Diapedesis,Interleukin-10 signaling,Pathogen Induced Cytokine Storm Signaling Pathway
MIMAT0000063	let-7a-5p (and other miRNAs w/seed GAGGUAG)	9,55E−01	TargetScan Human	High (predicted)	CCL3L3	Agranulocyte Adhesion and Diapedesis,Granulocyte Adhesion and Diapedesis,Pathogen Induced Cytokine Storm Signaling Pathway
MIMAT0000063	let-7a-5p (and other miRNAs w/seed GAGGUAG)	9,55E−01	TargetScan Human	High (predicted)	CCL7	Agranulocyte Adhesion and Diapedesis,Chemokine Signaling,Class A/1 (Rhodopsin-like receptors),Granulocyte Adhesion and Diapedesis,IL-17A Signaling in Fibroblasts,Irritable Bowel Syndrome Signaling Pathway,LXR/RXR Activation,Pathogen Induced Cytokine Storm Signaling Pathway,Role of IL-17A in Arthritis,Role of IL-17F in Allergic Inflammatory Airway Diseases,Sheddase Signaling Pathway,TREM1 Signaling
MIMAT0000063	let-7a-5p (and other miRNAs w/seed GAGGUAG)	9,55E−01	Ingenuity Expert Findings,TarBase,TargetScan Human,miRecords	Experimentally Observed,Moderate (predicted)	CCND1	Acute Myeloid Leukemia Signaling,AMPK Signaling,Androgen Signaling,Aryl Hydrocarbon Receptor Signaling,BEX2 Signaling Pathway,Bladder Cancer Signaling,Breast Cancer Regulation by Stathmin1,CDX Gastrointestinal Cancer Signaling Pathway,Cell Cycle Regulation by BTG Family Proteins,Cell Cycle: G1/S Checkpoint Regulation,Chaperone Mediated Autophagy Signaling Pathway,Chromatin organization,Chronic My…
MIMAT0000063	let-7a-5p (and other miRNAs w/seed GAGGUAG)	9,55E−01	TargetScan Mouse,TargetScan Human	High (predicted)	CCND2	Activin Inhibin Signaling Pathway,Aryl Hydrocarbon Receptor Signaling,Breast Cancer Regulation by Stathmin1,Cell Cycle: G1/S Checkpoint Regulation,Chronic Myeloid Leukemia Signaling,Cyclins and Cell Cycle Regulation,Endocannabinoid Cancer Inhibition Pathway,Erythropoietin Signaling Pathway,GADD45 Signaling,Glioblastoma Multiforme Signaling,Glioma Signaling,Hereditary Breast Cancer Signaling,IL-8 …
MIMAT0000063	let-7a-5p (and other miRNAs w/seed GAGGUAG)	9,55E−01	TargetScan Human	High (predicted)	CCNF	Class I MHC mediated antigen processing and presentation,Neddylation,Ribonucleotide Reductase Signaling Pathway,Role of OCT4 in Mammalian Embryonic Stem Cell Pluripotency
MIMAT0000063	let-7a-5p (and other miRNAs w/seed GAGGUAG)	9,55E−01	TargetScan Mouse,TargetScan Human	High (predicted)	CCNJ
MIMAT0000063	let-7a-5p (and other miRNAs w/seed GAGGUAG)	9,55E−01	TargetScan Mouse,TargetScan Human	High (predicted)	CCR7	Agranulocyte Adhesion and Diapedesis,BBSome Signaling Pathway,Breast Cancer Regulation by Stathmin1,Cellular Effects of Sildenafil (Viagra),Class A/1 (Rhodopsin-like receptors),Communication between Innate and Adaptive Immune Cells,CREB Signaling in Neurons,Crosstalk between Dendritic Cells and Natural Killer Cells,Dendritic Cell Maturation,FAK Signaling,G alpha (i) signalling events,G-Protein Co…
MIMAT0000063	let-7a-5p (and other miRNAs w/seed GAGGUAG)	9,55E−01	TargetScan Mouse,TargetScan Human	High (predicted)	CD200R1	Immunoregulatory interactions between a Lymphoid and a non-Lymphoid cell,Neuroinflammation Signaling Pathway
MIMAT0000063	let-7a-5p (and other miRNAs w/seed GAGGUAG)	9,55E−01	TargetScan Mouse,TargetScan Human,miRecords	Experimentally Observed,High (predicted),Moderate (predicted)	CDC25A	3-phosphoinositide Biosynthesis,3-phosphoinositide Degradation,ATM Signaling,Cell Cycle Checkpoints,Cell Cycle: G1/S Checkpoint Regulation,Cyclins and Cell Cycle Regulation,D-myo-inositol (1,4,5,6)-Tetrakisphosphate Biosynthesis,D-myo-inositol (3,4,5,6)-tetrakisphosphate Biosynthesis,D-myo-inositol-5-phosphate Metabolism,Deubiquitination,Estrogen-mediated S-phase Entry,IL-7 Signaling Pathway,Mito…
MIMAT0000063	let-7a-5p (and other miRNAs w/seed GAGGUAG)	9,55E−01	TargetScan Mouse,TargetScan Human	High (predicted)	CDC34	Antiproliferative Role of TOB in T Cell Signaling,C-type lectin receptors (CLRs),Cell Cycle: G1/S Checkpoint Regulation,Cell Cycle: G2/M DNA Damage Checkpoint Regulation,Class I MHC mediated antigen processing and presentation,Cyclins and Cell Cycle Regulation,Fc epsilon receptor (FCERI) signaling,Hypoxia Signaling in the Cardiovascular System,Iron homeostasis signaling pathway,NRF2-mediated Oxid…
MIMAT0000063	let-7a-5p (and other miRNAs w/seed GAGGUAG)	9,55E−01	TargetScan Human	High (predicted)	CDC42SE1	CDC42 Signaling
MIMAT0000063	let-7a-5p (and other miRNAs w/seed GAGGUAG)	9,55E−01	TargetScan Mouse,TargetScan Human	High (predicted),Moderate (predicted)	CDIN1
MIMAT0000063	let-7a-5p (and other miRNAs w/seed GAGGUAG)	9,55E−01	TarBase	Experimentally Observed	CDIPT	3-phosphoinositide Biosynthesis,D-myo-inositol (1,4,5)-Trisphosphate Biosynthesis,Glycerophospholipid biosynthesis,Superpathway of Inositol Phosphate Compounds
MIMAT0000063	let-7a-5p (and other miRNAs w/seed GAGGUAG)	9,55E−01	miRecords	Experimentally Observed	CDK6	Aryl Hydrocarbon Receptor Signaling,Breast Cancer Regulation by Stathmin1,Cell Cycle Control of Chromosomal Replication,Cell Cycle: G1/S Checkpoint Regulation,Chronic Myeloid Leukemia Signaling,Cyclins and Cell Cycle Regulation,DNA Methylation and Transcriptional Repression Signaling,Glioblastoma Multiforme Signaling,Glioma Signaling,Hereditary Breast Cancer Signaling,Mitotic G1 phase and G1/S tr…
MIMAT0000063	let-7a-5p (and other miRNAs w/seed GAGGUAG)	9,55E−01	TargetScan Human	High (predicted)	CDK8	Cell Cycle Control of Chromosomal Replication,Cohesin Chromatin Regulation Pathway,DNA Methylation and Transcriptional Repression Signaling,Estrogen Receptor Signaling,Generic Transcription Pathway,Pyridoxal 5'-phosphate Salvage Pathway,Regulation of lipid metabolism by PPARalpha,Salvage Pathways of Pyrimidine Ribonucleotides,Signaling by NOTCH1,Transcriptional activity of SMAD2/SMAD3:SMAD4 heter…
MIMAT0000063	let-7a-5p (and other miRNAs w/seed GAGGUAG)	9,55E−01	TarBase,TargetScan Human	Experimentally Observed,Moderate (predicted)	CDKAL1
MIMAT0000063	let-7a-5p (and other miRNAs w/seed GAGGUAG)	9,55E−01	TargetScan Human	High (predicted)	CDKN1A	Activin Inhibin Signaling Pathway,AMPK Signaling,Antiproliferative Role of Somatostatin Receptor 2,Aryl Hydrocarbon Receptor Signaling,ATM Signaling,BAG2 Signaling Pathway,BEX2 Signaling Pathway,Bladder Cancer Signaling,Cell Cycle Checkpoints,Cell Cycle: G1/S Checkpoint Regulation,Cell Cycle: G2/M DNA Damage Checkpoint Regulation,Cerebral Malformation Signaling Pathway,CGAS-STING Signaling Pathwa…
MIMAT0000063	let-7a-5p (and other miRNAs w/seed GAGGUAG)	9,55E−01	TargetScan Mouse,TargetScan Human	High (predicted),Moderate (predicted)	CDV3
MIMAT0000063	let-7a-5p (and other miRNAs w/seed GAGGUAG)	9,55E−01	TargetScan Mouse,TarBase,TargetScan Human	Experimentally Observed,Moderate (predicted)	CEMIP2	Chondroitin Sulfate Degradation (Metazoa),Dermatan Sulfate Degradation (Metazoa)
MIMAT0000063	let-7a-5p (and other miRNAs w/seed GAGGUAG)	9,55E−01	TargetScan Mouse,TargetScan Human	High (predicted),Moderate (predicted)	CEP120	Centrosomal KIAA0586 Signaling Pathway,Cilia Biogenesis Signaling Pathway
MIMAT0000063	let-7a-5p (and other miRNAs w/seed GAGGUAG)	9,55E−01	TargetScan Mouse,TargetScan Human	High (predicted)	CEP135	Cilia Biogenesis Signaling Pathway,Cilium Assembly,Mitotic G2-G2/M phases,Mitotic Prometaphase
MIMAT0000063	let-7a-5p (and other miRNAs w/seed GAGGUAG)	9,55E−01	TarBase	Experimentally Observed	CHMP2A	Endosomal Sorting Complex Required For Transport (ESCRT),Late endosomal microautophagy,Macroautophagy,Mechanisms of Viral Exit from Host Cells,Microautophagy Signaling Pathway,Mitotic Metaphase and Anaphase,Pyroptosis,trans-Golgi Network Vesicle Budding
MIMAT0000063	let-7a-5p (and other miRNAs w/seed GAGGUAG)	9,55E−01	TargetScan Human	High (predicted)	CHRNA7	Acetylcholine binding and downstream events,Acetylcholine Receptor Signaling Pathway,AMPK Signaling,BAG2 Signaling Pathway,Calcium Signaling,eNOS Signaling,ID1 Signaling Pathway,Pulmonary Healing Signaling Pathway
MIMAT0000063	let-7a-5p (and other miRNAs w/seed GAGGUAG)	9,55E−01	TargetScan Mouse,TarBase	Experimentally Observed,Moderate (predicted)	CIAO2A	Iron homeostasis signaling pathway
MIMAT0000063	let-7a-5p (and other miRNAs w/seed GAGGUAG)	9,55E−01	TargetScan Mouse,TargetScan Human	High (predicted),Moderate (predicted)	CLCN5	Ion channel transport
MIMAT0000063	let-7a-5p (and other miRNAs w/seed GAGGUAG)	9,55E−01	TargetScan Mouse,TargetScan Human	High (predicted)	CLDN12	Agranulocyte Adhesion and Diapedesis,Cell junction organization,Granulocyte Adhesion and Diapedesis,Leukocyte Extravasation Signaling,Sertoli Cell-Germ Cell Junction Signaling Pathway (Enhanced),Sertoli Cell-Sertoli Cell Junction Signaling,Tight Junction Signaling
MIMAT0000063	let-7a-5p (and other miRNAs w/seed GAGGUAG)	9,55E−01	TargetScan Human	High (predicted)	CLEC1B	GPVI-mediated activation cascade,Heme signaling
MIMAT0000063	let-7a-5p (and other miRNAs w/seed GAGGUAG)	9,55E−01	TargetScan Mouse,TargetScan Human	High (predicted),Moderate (predicted)	CLP1	mRNA 3 Prime End Processing Signaling Pathway,Processing of Capped Intron-Containing Pre-mRNA,Processing of Capped Intronless Pre-mRNA,RNA Polymerase II Transcription
MIMAT0000063	let-7a-5p (and other miRNAs w/seed GAGGUAG)	9,55E−01	TargetScan Mouse,TargetScan Human	High (predicted),Moderate (predicted)	CNTRL	Cilia Biogenesis Signaling Pathway,Cilium Assembly,Mitotic G2-G2/M phases,Mitotic Prometaphase
MIMAT0000063	let-7a-5p (and other miRNAs w/seed GAGGUAG)	9,55E−01	TargetScan Mouse,TarBase,TargetScan Human	Experimentally Observed,High (predicted)	COIL
MIMAT0000063	let-7a-5p (and other miRNAs w/seed GAGGUAG)	9,55E−01	TargetScan Mouse,Ingenuity Expert Findings,TargetScan Human	Experimentally Observed,Moderate (predicted)	COL1A1	Activin Inhibin Signaling Pathway,Apelin Liver Signaling Pathway,Assembly of collagen fibrils and other multimeric structures,Atherosclerosis Signaling,Binding and Uptake of Ligands by Scavenger Receptors,Bone Mineralization Signaling Pathway,Cell surface interactions at the vascular wall,Collagen biosynthesis and modifying enzymes,Collagen chain trimerization,Collagen degradation,Dendritic Cell …
MIMAT0000063	let-7a-5p (and other miRNAs w/seed GAGGUAG)	9,55E−01	Ingenuity Expert Findings,TargetScan Human	Experimentally Observed,High (predicted)	COL1A2	Activin Inhibin Signaling Pathway,Apelin Liver Signaling Pathway,Assembly of collagen fibrils and other multimeric structures,Atherosclerosis Signaling,Binding and Uptake of Ligands by Scavenger Receptors,Bone Mineralization Signaling Pathway,Cell surface interactions at the vascular wall,Collagen biosynthesis and modifying enzymes,Collagen chain trimerization,Collagen degradation,Dendritic Cell …
MIMAT0000063	let-7a-5p (and other miRNAs w/seed GAGGUAG)	9,55E−01	TargetScan Mouse,TargetScan Human	High (predicted)	COL27A1	Assembly of collagen fibrils and other multimeric structures,Collagen biosynthesis and modifying enzymes,Collagen chain trimerization,GP6 Signaling Pathway,Hepatic Fibrosis / Hepatic Stellate Cell Activation,IL-4 Signaling,Microautophagy Signaling Pathway,Neutrophil Extracellular Trap Signaling Pathway,Pathogen Induced Cytokine Storm Signaling Pathway,Pulmonary Fibrosis Idiopathic Signaling Pathw…
MIMAT0000063	let-7a-5p (and other miRNAs w/seed GAGGUAG)	9,55E−01	TargetScan Mouse,Ingenuity Expert Findings,TargetScan Human	Experimentally Observed,Moderate (predicted)	COL4A1	Assembly of collagen fibrils and other multimeric structures,Binding and Uptake of Ligands by Scavenger Receptors,Collagen biosynthesis and modifying enzymes,Collagen chain trimerization,Collagen degradation,Extracellular matrix organization,Glycation Signaling Pathway,GP6 Signaling Pathway,Hepatic Fibrosis / Hepatic Stellate Cell Activation,IL-4 Signaling,Integrin cell surface interactions,Micro…
MIMAT0000063	let-7a-5p (and other miRNAs w/seed GAGGUAG)	9,55E−01	TargetScan Mouse,Ingenuity Expert Findings,TargetScan Human	Experimentally Observed,Moderate (predicted)	COL4A2	Assembly of collagen fibrils and other multimeric structures,Binding and Uptake of Ligands by Scavenger Receptors,Collagen biosynthesis and modifying enzymes,Collagen chain trimerization,Collagen degradation,Extracellular matrix organization,Glycation Signaling Pathway,GP6 Signaling Pathway,Hepatic Fibrosis / Hepatic Stellate Cell Activation,IL-4 Signaling,Integrin cell surface interactions,Micro…
MIMAT0000063	let-7a-5p (and other miRNAs w/seed GAGGUAG)	9,55E−01	Ingenuity Expert Findings,TargetScan Human	Experimentally Observed,Moderate (predicted)	COL4A5	Assembly of collagen fibrils and other multimeric structures,Collagen biosynthesis and modifying enzymes,Collagen chain trimerization,Collagen degradation,Extracellular matrix organization,Glycation Signaling Pathway,GP6 Signaling Pathway,Hepatic Fibrosis / Hepatic Stellate Cell Activation,IL-4 Signaling,Integrin cell surface interactions,Microautophagy Signaling Pathway,NCAM signaling for neurit…
MIMAT0000063	let-7a-5p (and other miRNAs w/seed GAGGUAG)	9,55E−01	Ingenuity Expert Findings	Experimentally Observed	COL5A1	Assembly of collagen fibrils and other multimeric structures,Collagen biosynthesis and modifying enzymes,Collagen chain trimerization,Collagen degradation,Extracellular matrix organization,GP6 Signaling Pathway,Hepatic Fibrosis / Hepatic Stellate Cell Activation,IL-4 Signaling,Integrin cell surface interactions,Microautophagy Signaling Pathway,NCAM signaling for neurite out-growth,Neutrophil Extr…
MIMAT0000063	let-7a-5p (and other miRNAs w/seed GAGGUAG)	9,55E−01	Ingenuity Expert Findings	Experimentally Observed	COL5A2	Assembly of collagen fibrils and other multimeric structures,Collagen biosynthesis and modifying enzymes,Collagen chain trimerization,Collagen degradation,Extracellular matrix organization,GP6 Signaling Pathway,Hepatic Fibrosis / Hepatic Stellate Cell Activation,IL-4 Signaling,Integrin cell surface interactions,Microautophagy Signaling Pathway,NCAM signaling for neurite out-growth,Neutrophil Extr…
MIMAT0000063	let-7a-5p (and other miRNAs w/seed GAGGUAG)	9,55E−01	Ingenuity Expert Findings	Experimentally Observed	COL8A1	Assembly of collagen fibrils and other multimeric structures,Collagen biosynthesis and modifying enzymes,Collagen chain trimerization,Collagen degradation,GP6 Signaling Pathway,Hepatic Fibrosis / Hepatic Stellate Cell Activation,IL-4 Signaling,Integrin cell surface interactions,Microautophagy Signaling Pathway,Neutrophil Extracellular Trap Signaling Pathway,Pathogen Induced Cytokine Storm Signali…
MIMAT0000063	let-7a-5p (and other miRNAs w/seed GAGGUAG)	9,55E−01	TarBase	Experimentally Observed	COMMD9	Neddylation,Neutrophil degranulation
MIMAT0000063	let-7a-5p (and other miRNAs w/seed GAGGUAG)	9,55E−01	TargetScan Mouse,TargetScan Human	High (predicted)	CPA4	SPINK1 Pancreatic Cancer Pathway
MIMAT0000063	let-7a-5p (and other miRNAs w/seed GAGGUAG)	9,55E−01	TargetScan Mouse,TargetScan Human	High (predicted)	CPEB1	M-decay: degradation of maternal mRNAs by maternally stored factors,mRNA 3 Prime End Processing Signaling Pathway
MIMAT0000063	let-7a-5p (and other miRNAs w/seed GAGGUAG)	9,55E−01	TargetScan Mouse,TargetScan Human	High (predicted)	CPEB2
MIMAT0000063	let-7a-5p (and other miRNAs w/seed GAGGUAG)	9,55E−01	TargetScan Mouse,TargetScan Human	High (predicted)	CPEB3
MIMAT0000063	let-7a-5p (and other miRNAs w/seed GAGGUAG)	9,55E−01	TargetScan Mouse,TargetScan Human	High (predicted)	CPEB4
MIMAT0000063	let-7a-5p (and other miRNAs w/seed GAGGUAG)	9,55E−01	TargetScan Mouse,TargetScan Human	High (predicted)	CRCT1
MIMAT0000063	let-7a-5p (and other miRNAs w/seed GAGGUAG)	9,55E−01	TargetScan Mouse,TargetScan Human	High (predicted),Moderate (predicted)	CRTAM	Immunoregulatory interactions between a Lymphoid and a non-Lymphoid cell
MIMAT0000063	let-7a-5p (and other miRNAs w/seed GAGGUAG)	9,55E−01	TargetScan Mouse,Ingenuity Expert Findings,TargetScan Human	Experimentally Observed,Moderate (predicted)	CRTAP	Collagen biosynthesis and modifying enzymes
MIMAT0000063	let-7a-5p (and other miRNAs w/seed GAGGUAG)	9,55E−01	TarBase	Experimentally Observed	CSDE1	CSDE1 Signaling Pathway,MicroRNA Biogenesis Signaling Pathway
MIMAT0000063	let-7a-5p (and other miRNAs w/seed GAGGUAG)	9,55E−01	TarBase	Experimentally Observed	CSNK1D	Amyloid Processing,Cilium Assembly,Circadian Clock,Circadian Rhythm Signaling,COPII-mediated vesicle transport,Dopamine-DARPP32 Feedback in cAMP Signaling,Gap Junction Signaling,Hepatic Fibrosis Signaling Pathway,HIPPO signaling,Hypoxia Signaling in the Cardiovascular System,Major pathway of rRNA processing in the nucleolus and cytosol,Mitotic G2-G2/M phases,Mitotic Prometaphase,p53 Signaling,Pyr…
MIMAT0000063	let-7a-5p (and other miRNAs w/seed GAGGUAG)	9,55E−01	TargetScan Human	High (predicted)	CTC-338M12.4
MIMAT0000063	let-7a-5p (and other miRNAs w/seed GAGGUAG)	9,55E−01	TargetScan Human	High (predicted)	CTD_2026K116
MIMAT0000063	let-7a-5p (and other miRNAs w/seed GAGGUAG)	9,55E−01	TargetScan Mouse,TargetScan Human	High (predicted),Moderate (predicted)	CTDSPL2
MIMAT0000063	let-7a-5p (and other miRNAs w/seed GAGGUAG)	9,55E−01	TargetScan Human	High (predicted)	CTHRC1	PCP (Planar Cell Polarity) Pathway
MIMAT0000063	let-7a-5p (and other miRNAs w/seed GAGGUAG)	9,55E−01	TargetScan Mouse,TargetScan Human	High (predicted),Moderate (predicted)	CYB561D1
MIMAT0000063	let-7a-5p (and other miRNAs w/seed GAGGUAG)	9,55E−01	TargetScan Human	High (predicted)	CYP19A1	Acetone Degradation I (to Methylglyoxal),Bupropion Degradation,Estrogen Biosynthesis,Estrogen-Dependent Breast Cancer Signaling,FXR/RXR Activation,IL-6 Signaling,Melatonin Degradation I,Metabolism of steroid hormones,Nicotine Degradation II,Nicotine Degradation III,Phase I - Functionalization of compounds,Superpathway of Melatonin Degradation
MIMAT0000063	let-7a-5p (and other miRNAs w/seed GAGGUAG)	9,55E−01	TargetScan Human	High (predicted)	CYP4F2	Arachidonic acid metabolism,Phase I - Functionalization of compounds,α-tocopherol Degradation
MIMAT0000063	let-7a-5p (and other miRNAs w/seed GAGGUAG)	9,55E−01	miRecords	Experimentally Observed	DAD1	Asparagine N-linked glycosylation
MIMAT0000063	let-7a-5p (and other miRNAs w/seed GAGGUAG)	9,55E−01	TargetScan Mouse,TargetScan Human	High (predicted),Moderate (predicted)	DCLRE1C	DNA Double-Strand Break Repair by Non-Homologous End Joining,Nonhomologous End-Joining (NHEJ),Primary Immunodeficiency Signaling
MIMAT0000063	let-7a-5p (and other miRNAs w/seed GAGGUAG)	9,55E−01	TargetScan Mouse,TargetScan Human	High (predicted)	DDI2
MIMAT0000063	let-7a-5p (and other miRNAs w/seed GAGGUAG)	9,55E−01	TargetScan Human	High (predicted)	DDTL
MIMAT0000063	let-7a-5p (and other miRNAs w/seed GAGGUAG)	9,55E−01	TargetScan Human	High (predicted)	DDX19A
MIMAT0000063	let-7a-5p (and other miRNAs w/seed GAGGUAG)	9,55E−01	TargetScan Mouse,TargetScan Human	High (predicted)	DDX19B	HER-2 Signaling in Breast Cancer,MicroRNA Biogenesis Signaling Pathway,Nuclear Cytoskeleton Signaling Pathway
MIMAT0000063	let-7a-5p (and other miRNAs w/seed GAGGUAG)	9,55E−01	TarBase,TargetScan Human	Experimentally Observed,Moderate (predicted)	DHX57
MIMAT0000063	let-7a-5p (and other miRNAs w/seed GAGGUAG)	9,55E−01	TargetScan Mouse,TargetScan Human	High (predicted)	DIAPH2	Actin Cytoskeleton Signaling,Cardiac Hypertrophy Signaling (Enhanced),RHO GTPase cycle,RHO GTPases Activate Formins
MIMAT0000063	let-7a-5p (and other miRNAs w/seed GAGGUAG)	9,55E−01	miRecords	Experimentally Observed	DICER1	Gene Silencing by RNA,M-decay: degradation of maternal mRNAs by maternally stored factors,MicroRNA Biogenesis Signaling Pathway,MITF-M-dependent gene expression,mRNA 3 Prime End Processing Signaling Pathway
MIMAT0000063	let-7a-5p (and other miRNAs w/seed GAGGUAG)	9,55E−01	TargetScan Mouse,TargetScan Human	High (predicted),Moderate (predicted)	DIPK2B
MIMAT0000063	let-7a-5p (and other miRNAs w/seed GAGGUAG)	9,55E−01	TargetScan Mouse,TargetScan Human	High (predicted)	DNAAF9
MIMAT0000063	let-7a-5p (and other miRNAs w/seed GAGGUAG)	9,55E−01	TargetScan Mouse,TargetScan Human	High (predicted),Moderate (predicted)	DNAJC1	Aldosterone Signaling in Epithelial Cells,NRF2-mediated Oxidative Stress Response,Protein Ubiquitination Pathway,Unfolded protein response
MIMAT0000063	let-7a-5p (and other miRNAs w/seed GAGGUAG)	9,55E−01	TarBase	Experimentally Observed	DOCK5	Factors involved in megakaryocyte development and platelet production,RHO GTPase cycle
MIMAT0000063	let-7a-5p (and other miRNAs w/seed GAGGUAG)	9,55E−01	TargetScan Mouse,TargetScan Human	High (predicted),Moderate (predicted)	DPF2	MITF-M-dependent gene expression,Regulation of endogenous retroelements
MIMAT0000063	let-7a-5p (and other miRNAs w/seed GAGGUAG)	9,55E−01	TargetScan Human	High (predicted)	DPH3	Gamma carboxylation, hypusinylation, hydroxylation, and arylsulfatase activation
MIMAT0000063	let-7a-5p (and other miRNAs w/seed GAGGUAG)	9,55E−01	TargetScan Mouse,TargetScan Human	High (predicted)	DPP3	KEAP1-NFE2L2 pathway,Neddylation
MIMAT0000063	let-7a-5p (and other miRNAs w/seed GAGGUAG)	9,55E−01	miRecords	Experimentally Observed	DRD3	BBSome Signaling Pathway,Breast Cancer Regulation by Stathmin1,cAMP-mediated signaling,Cellular Effects of Sildenafil (Viagra),Class A/1 (Rhodopsin-like receptors),CREB Signaling in Neurons,Dopamine Receptor Signaling,Dopamine-DARPP32 Feedback in cAMP Signaling,FAK Signaling,G alpha (i) signalling events,G-Protein Coupled Receptor Signaling,Gαi Signaling,Lung Ionic Balance Signaling Pathway,Molec…
MIMAT0000063	let-7a-5p (and other miRNAs w/seed GAGGUAG)	9,55E−01	TargetScan Human	High (predicted)	DSCR8
MIMAT0000063	let-7a-5p (and other miRNAs w/seed GAGGUAG)	9,55E−01	TarBase	Experimentally Observed	DSP	Apoptotic execution phase,ILK Signaling,Keratinization,Neutrophil degranulation,RHO GTPase cycle
MIMAT0000063	let-7a-5p (and other miRNAs w/seed GAGGUAG)	9,55E−01	Ingenuity Expert Findings	Experimentally Observed	DST	Assembly of collagen fibrils and other multimeric structures,Cell junction organization,RHO GTPase cycle
MIMAT0000063	let-7a-5p (and other miRNAs w/seed GAGGUAG)	9,55E−01	TargetScan Mouse,TargetScan Human	High (predicted)	DTX2	Notch Signaling,Signaling by NOTCH1
MIMAT0000063	let-7a-5p (and other miRNAs w/seed GAGGUAG)	9,55E−01	TarBase	Experimentally Observed	DUSP12	3-phosphoinositide Biosynthesis,3-phosphoinositide Degradation,D-myo-inositol (1,4,5,6)-Tetrakisphosphate Biosynthesis,D-myo-inositol (3,4,5,6)-tetrakisphosphate Biosynthesis,D-myo-inositol-5-phosphate Metabolism,Protein Kinase A Signaling,Superpathway of Inositol Phosphate Compounds
MIMAT0000063	let-7a-5p (and other miRNAs w/seed GAGGUAG)	9,55E−01	TargetScan Mouse,TargetScan Human	High (predicted),Moderate (predicted)	DUSP16	3-phosphoinositide Biosynthesis,3-phosphoinositide Degradation,D-myo-inositol (1,4,5,6)-Tetrakisphosphate Biosynthesis,D-myo-inositol (3,4,5,6)-tetrakisphosphate Biosynthesis,D-myo-inositol-5-phosphate Metabolism,Protein Kinase A Signaling,RAF-independent MAPK1/3 activation,RAF/MAP kinase cascade,Superpathway of Inositol Phosphate Compounds
MIMAT0000063	let-7a-5p (and other miRNAs w/seed GAGGUAG)	9,55E−01	TargetScan Human	High (predicted)	DUSP18	Protein Kinase A Signaling
MIMAT0000063	let-7a-5p (and other miRNAs w/seed GAGGUAG)	9,55E−01	TargetScan Mouse,TargetScan Human	High (predicted),Moderate (predicted)	DUSP22	Protein Kinase A Signaling
MIMAT0000063	let-7a-5p (and other miRNAs w/seed GAGGUAG)	9,55E−01	TarBase	Experimentally Observed	DUSP23	3-phosphoinositide Biosynthesis,3-phosphoinositide Degradation,D-myo-inositol (1,4,5,6)-Tetrakisphosphate Biosynthesis,D-myo-inositol (3,4,5,6)-tetrakisphosphate Biosynthesis,D-myo-inositol-5-phosphate Metabolism,Superpathway of Inositol Phosphate Compounds
MIMAT0000063	let-7a-5p (and other miRNAs w/seed GAGGUAG)	9,55E−01	TargetScan Human	High (predicted)	DYNC2LI1	Cilium Assembly,Phagosome Maturation
MIMAT0000063	let-7a-5p (and other miRNAs w/seed GAGGUAG)	9,55E−01	TargetScan Mouse,TargetScan Human	High (predicted)	E2F5	Bladder Cancer Signaling,Breast Cancer Regulation by Stathmin1,Cell Cycle Regulation by BTG Family Proteins,Cell Cycle: G1/S Checkpoint Regulation,Chronic Myeloid Leukemia Signaling,Coronavirus Pathogenesis Pathway,Cyclins and Cell Cycle Regulation,DNA Methylation and Transcriptional Repression Signaling,Estrogen-mediated S-phase Entry,Glioblastoma Multiforme Signaling,Glioma Signaling,HEY1 Signa…
MIMAT0000063	let-7a-5p (and other miRNAs w/seed GAGGUAG)	9,55E−01	TargetScan Mouse,TargetScan Human	High (predicted)	E2F6	Bladder Cancer Signaling,Breast Cancer Regulation by Stathmin1,Cell Cycle Regulation by BTG Family Proteins,Cell Cycle: G1/S Checkpoint Regulation,Chronic Myeloid Leukemia Signaling,Coronavirus Pathogenesis Pathway,Cyclins and Cell Cycle Regulation,DNA Methylation and Transcriptional Repression Signaling,Estrogen-mediated S-phase Entry,Glioblastoma Multiforme Signaling,Glioma Signaling,HEY1 Signa…
MIMAT0000063	let-7a-5p (and other miRNAs w/seed GAGGUAG)	9,55E−01	TargetScan Mouse,TargetScan Human	High (predicted)	EDN1	Apelin Liver Signaling Pathway,Cardiac Hypertrophy Signaling (Enhanced),Class A/1 (Rhodopsin-like receptors),Endothelin-1 Signaling,G alpha (q) signalling events,Hepatic Fibrosis / Hepatic Stellate Cell Activation,Hepatic Fibrosis Signaling Pathway,HIF1α Signaling,Hypoxia Signaling in the Cardiovascular System,Molecular Mechanisms of Cancer,Ovarian Cancer Signaling,Preeclampsia Signaling Pathway,…
MIMAT0000063	let-7a-5p (and other miRNAs w/seed GAGGUAG)	9,55E−01	TargetScan Mouse,TargetScan Human	High (predicted),Moderate (predicted)	EFHD2	RHO GTPase cycle
MIMAT0000063	let-7a-5p (and other miRNAs w/seed GAGGUAG)	9,55E−01	miRecords	Experimentally Observed	EIF3J	EIF2 Signaling,Eukaryotic Translation Initiation,mTOR Signaling,Regulation of eIF4 and p70S6K Signaling
MIMAT0000063	let-7a-5p (and other miRNAs w/seed GAGGUAG)	9,55E−01	TargetScan Mouse,TargetScan Human,miRecords	Experimentally Observed,Moderate (predicted)	EIF4G2	EIF2 Signaling,Insulin Secretion Signaling Pathway,ISG15 antiviral mechanism,mRNA 3 Prime End Processing Signaling Pathway,mTOR Signaling,Regulation of eIF4 and p70S6K Signaling,UFMylation Signaling Pathway
MIMAT0000063	let-7a-5p (and other miRNAs w/seed GAGGUAG)	9,55E−01	TargetScan Mouse,TargetScan Human	High (predicted),Moderate (predicted)	ELP1	4-1BB Signaling in T Lymphocytes,Activation of IRF by Cytosolic Pattern Recognition Receptors,Acute Phase Response Signaling,Angiopoietin Signaling,Apoptosis Signaling,April Mediated Signaling,B Cell Activating Factor Signaling,B Cell Receptor Signaling,CD27 Signaling in Lymphocytes,CD28 Signaling in T Helper Cells,CD40 Signaling,Chromatin organization,Death Receptor Signaling,Dendritic Cell Matu…
MIMAT0000063	let-7a-5p (and other miRNAs w/seed GAGGUAG)	9,55E−01	TargetScan Mouse,TargetScan Human	High (predicted),Moderate (predicted)	EOGT
MIMAT0000063	let-7a-5p (and other miRNAs w/seed GAGGUAG)	9,55E−01	TargetScan Mouse,TargetScan Human	High (predicted)	ERO1A	Detoxification of Reactive Oxygen Species
MIMAT0000063	let-7a-5p (and other miRNAs w/seed GAGGUAG)	9,55E−01	TarBase	Experimentally Observed	F2	Actin Cytoskeleton Signaling,Acute Phase Response Signaling,Cell surface interactions at the vascular wall,Cerebral Malformation Signaling Pathway,Class A/1 (Rhodopsin-like receptors),Clathrin-mediated Endocytosis Signaling,Coagulation System,Complement cascade,Cyclophilin Signaling Pathway,Extrinsic Prothrombin Activation Pathway,Formation of Fibrin Clot (Clotting Cascade),G alpha (q) signalling…
MIMAT0000063	let-7a-5p (and other miRNAs w/seed GAGGUAG)	9,55E−01	TarBase	Experimentally Observed	FADS2	Oleate Biosynthesis II (Animals),γ-linolenate Biosynthesis II (Animals)
MIMAT0000063	let-7a-5p (and other miRNAs w/seed GAGGUAG)	9,55E−01	TargetScan Mouse,TargetScan Human	High (predicted),Moderate (predicted)	FAM118A
MIMAT0000063	let-7a-5p (and other miRNAs w/seed GAGGUAG)	9,55E−01	TargetScan Human	High (predicted)	FAM222B
MIMAT0000063	let-7a-5p (and other miRNAs w/seed GAGGUAG)	9,55E−01	miRecords	Experimentally Observed	FANCD2	ATM Signaling,Fanconi Anemia Pathway,Ferroptosis Signaling Pathway,Hereditary Breast Cancer Signaling,Molecular Mechanisms of Cancer,Role of BRCA1 in DNA Damage Response,TP53 Regulates Transcription of DNA Repair Genes
MIMAT0000063	let-7a-5p (and other miRNAs w/seed GAGGUAG)	9,55E−01	TargetScan Human	High (predicted)	FAS	Allograft Rejection Signaling,Altered T Cell and B Cell Signaling in Rheumatoid Arthritis,Apelin Liver Signaling Pathway,Apoptosis Signaling,Aryl Hydrocarbon Receptor Signaling,Autoimmune Thyroid Disease Signaling,Caspase activation via Death Receptors in the presence of ligand,CCR5 Signaling in Macrophages,Cellular Effects of Sildenafil (Viagra),Chronic Myeloid Leukemia Signaling,Crosstalk betwe…
MIMAT0000063	let-7a-5p (and other miRNAs w/seed GAGGUAG)	9,55E−01	TargetScan Mouse,TargetScan Human	High (predicted)	FASLG	Adrenergic Receptor Signaling Pathway (Enhanced),Airway Pathology in Chronic Obstructive Pulmonary Disease,Allograft Rejection Signaling,Altered T Cell and B Cell Signaling in Rheumatoid Arthritis,Apoptosis Signaling,Aryl Hydrocarbon Receptor Signaling,Autism Signaling Pathway,Autoimmune Thyroid Disease Signaling,Cachexia Signaling Pathway,Cardiac Hypertrophy Signaling (Enhanced),Caspase activati…
MIMAT0000063	let-7a-5p (and other miRNAs w/seed GAGGUAG)	9,55E−01	TargetScan Mouse,TargetScan Human	High (predicted)	FBXL12	Class I MHC mediated antigen processing and presentation,Neddylation
MIMAT0000063	let-7a-5p (and other miRNAs w/seed GAGGUAG)	9,55E−01	TargetScan Mouse,TargetScan Human	High (predicted),Moderate (predicted)	FBXO32	Activin Inhibin Signaling Pathway,Cachexia Signaling Pathway,Class I MHC mediated antigen processing and presentation,Estrogen Receptor Signaling,FOXO-mediated transcription of oxidative stress, metabolic and neuronal genes,Neddylation
MIMAT0000063	let-7a-5p (and other miRNAs w/seed GAGGUAG)	9,55E−01	TargetScan Mouse,TargetScan Human	High (predicted)	FIGN
MIMAT0000063	let-7a-5p (and other miRNAs w/seed GAGGUAG)	9,55E−01	TargetScan Human	High (predicted)	FMO2	LPS/IL-1 Mediated Inhibition of RXR Function,Netrin Signaling,Nicotine Degradation II,Phase I - Functionalization of compounds,Xenobiotic Metabolism CAR Signaling Pathway,Xenobiotic Metabolism Signaling
MIMAT0000063	let-7a-5p (and other miRNAs w/seed GAGGUAG)	9,55E−01	TargetScan Human	High (predicted)	FMO4	LPS/IL-1 Mediated Inhibition of RXR Function,Netrin Signaling,Nicotine Degradation II,Xenobiotic Metabolism CAR Signaling Pathway,Xenobiotic Metabolism Signaling
MIMAT0000063	let-7a-5p (and other miRNAs w/seed GAGGUAG)	9,55E−01	TargetScan Mouse,TarBase,TargetScan Human	Experimentally Observed,High (predicted),Moderate (predicted)	FNDC3A
MIMAT0000063	let-7a-5p (and other miRNAs w/seed GAGGUAG)	9,55E−01	TargetScan Mouse,TargetScan Human	High (predicted)	FOXP2
MIMAT0000063	let-7a-5p (and other miRNAs w/seed GAGGUAG)	9,55E−01	TargetScan Mouse,TargetScan Human	High (predicted)	FRMD4B
MIMAT0000063	let-7a-5p (and other miRNAs w/seed GAGGUAG)	9,55E−01	TargetScan Mouse,TargetScan Human	High (predicted),Moderate (predicted)	FZD3	Adipogenesis pathway,Autism Signaling Pathway,Axonal Guidance Signaling,Basal Cell Carcinoma Signaling,BBSome Signaling Pathway,Beta-catenin independent WNT signaling,Bone Mineralization Signaling Pathway,Breast Cancer Regulation by Stathmin1,Cardiac Hypertrophy Signaling (Enhanced),CDX Gastrointestinal Cancer Signaling Pathway,Cellular Effects of Sildenafil (Viagra),Chronic Myeloid Leukemia Sign…
MIMAT0000063	let-7a-5p (and other miRNAs w/seed GAGGUAG)	9,55E−01	TarBase	Experimentally Observed	GAK	Clathrin-mediated endocytosis,Clathrin-mediated Endocytosis Signaling,trans-Golgi Network Vesicle Budding
MIMAT0000063	let-7a-5p (and other miRNAs w/seed GAGGUAG)	9,55E−01	TargetScan Mouse,TargetScan Human	High (predicted),Moderate (predicted)	GALC	Sphingolipid metabolism
MIMAT0000063	let-7a-5p (and other miRNAs w/seed GAGGUAG)	9,55E−01	TargetScan Mouse,TargetScan Human	High (predicted)	GALE	Colanic Acid Building Blocks Biosynthesis,Galactose catabolism,Galactose Degradation I (Leloir Pathway),UDP-N-acetyl-D-galactosamine Biosynthesis I,UDP-N-acetyl-D-galactosamine Biosynthesis II
MIMAT0000063	let-7a-5p (and other miRNAs w/seed GAGGUAG)	9,55E−01	TargetScan Mouse,TargetScan Human	High (predicted)	GALNT1	Intra-Golgi and retrograde Golgi-to-ER traffic,O-linked glycosylation
MIMAT0000063	let-7a-5p (and other miRNAs w/seed GAGGUAG)	9,55E−01	TargetScan Mouse,TargetScan Human	High (predicted)	GAN	Class I MHC mediated antigen processing and presentation,Neddylation
MIMAT0000063	let-7a-5p (and other miRNAs w/seed GAGGUAG)	9,55E−01	TargetScan Mouse,TargetScan Human	High (predicted),Moderate (predicted)	GAS7
MIMAT0000063	let-7a-5p (and other miRNAs w/seed GAGGUAG)	9,55E−01	TargetScan Mouse,TargetScan Human	High (predicted)	GATM	Creatine metabolism,Glycine Degradation (Creatine Biosynthesis)
MIMAT0000063	let-7a-5p (and other miRNAs w/seed GAGGUAG)	9,55E−01	TargetScan Human	High (predicted)	GBX1
MIMAT0000063	let-7a-5p (and other miRNAs w/seed GAGGUAG)	9,55E−01	TargetScan Mouse,TargetScan Human	High (predicted),Moderate (predicted)	GDF6
MIMAT0000063	let-7a-5p (and other miRNAs w/seed GAGGUAG)	9,55E−01	TarBase,TargetScan Human	Experimentally Observed,High (predicted)	GEMIN7	Metabolism of non-coding RNA
MIMAT0000063	let-7a-5p (and other miRNAs w/seed GAGGUAG)	9,55E−01	TargetScan Mouse,TargetScan Human	High (predicted)	GIPC1	Signaling by FGFR1,Signaling by TGFBR3
MIMAT0000063	let-7a-5p (and other miRNAs w/seed GAGGUAG)	9,55E−01	TargetScan Mouse,TargetScan Human	High (predicted)	GLRX	Antioxidant Action of Vitamin C,Ascorbate Recycling (Cytosolic),Glutathione Redox Reactions II,Interconversion of nucleotide di- and triphosphates,Vitamin-C Transport
MIMAT0000063	let-7a-5p (and other miRNAs w/seed GAGGUAG)	9,55E−01	TargetScan Mouse,TargetScan Human	High (predicted)	GNG5	Activation of kainate receptors upon glutamate binding,AMPK Signaling,Androgen Signaling,Antiproliferative Role of Somatostatin Receptor 2,Apelin Endothelial Signaling Pathway,Apelin Muscle Signaling Pathway,Axonal Guidance Signaling,Beta-catenin independent WNT signaling,Breast Cancer Regulation by Stathmin1,Cardiac Hypertrophy Signaling,Cardiac Hypertrophy Signaling (Enhanced),Cardiac β-adrener…
MIMAT0000063	let-7a-5p (and other miRNAs w/seed GAGGUAG)	9,55E−01	TargetScan Human	High (predicted)	GNG5B
MIMAT0000063	let-7a-5p (and other miRNAs w/seed GAGGUAG)	9,55E−01	TargetScan Mouse,TargetScan Human	High (predicted)	GNPTAB
MIMAT0000063	let-7a-5p (and other miRNAs w/seed GAGGUAG)	9,55E−01	TargetScan Human	High (predicted)	GOLGA6L4
MIMAT0000063	let-7a-5p (and other miRNAs w/seed GAGGUAG)	9,55E−01	TargetScan Mouse,TargetScan Human	High (predicted),Moderate (predicted)	GPATCH3
MIMAT0000063	let-7a-5p (and other miRNAs w/seed GAGGUAG)	9,55E−01	TargetScan Mouse,TargetScan Human	High (predicted),Moderate (predicted)	GPR157	BBSome Signaling Pathway,Breast Cancer Regulation by Stathmin1,Cellular Effects of Sildenafil (Viagra),CREB Signaling in Neurons,FAK Signaling,G-Protein Coupled Receptor Signaling,Lung Ionic Balance Signaling Pathway,Molecular Mechanisms of Cancer,Phagosome Formation,S100 Family Signaling Pathway,Zn Homeostasis Signaling Pathway
MIMAT0000063	let-7a-5p (and other miRNAs w/seed GAGGUAG)	9,55E−01	TargetScan Mouse,TargetScan Human	High (predicted),Moderate (predicted)	GPR26	BBSome Signaling Pathway,Breast Cancer Regulation by Stathmin1,Cellular Effects of Sildenafil (Viagra),CREB Signaling in Neurons,FAK Signaling,G-Protein Coupled Receptor Signaling,Lung Ionic Balance Signaling Pathway,Molecular Mechanisms of Cancer,Phagosome Formation,S100 Family Signaling Pathway,Zn Homeostasis Signaling Pathway
MIMAT0000063	let-7a-5p (and other miRNAs w/seed GAGGUAG)	9,55E−01	TargetScan Mouse,TargetScan Human	High (predicted),Moderate (predicted)	GPR63	BBSome Signaling Pathway,Breast Cancer Regulation by Stathmin1,Cellular Effects of Sildenafil (Viagra),CREB Signaling in Neurons,FAK Signaling,G-Protein Coupled Receptor Signaling,Lung Ionic Balance Signaling Pathway,Molecular Mechanisms of Cancer,Phagosome Formation,S100 Family Signaling Pathway,Zn Homeostasis Signaling Pathway
MIMAT0000063	let-7a-5p (and other miRNAs w/seed GAGGUAG)	9,55E−01	TargetScan Mouse,TargetScan Human	High (predicted),Moderate (predicted)	GRAMD2B
MIMAT0000063	let-7a-5p (and other miRNAs w/seed GAGGUAG)	9,55E−01	TargetScan Mouse,TargetScan Human	High (predicted),Moderate (predicted)	GRID2IP
MIMAT0000063	let-7a-5p (and other miRNAs w/seed GAGGUAG)	9,55E−01	TargetScan Mouse,TargetScan Human	High (predicted),Moderate (predicted)	GRIN2B	Activation of NMDA receptors and postsynaptic events,Amyotrophic Lateral Sclerosis Signaling,Assembly and cell surface presentation of NMDA receptors,Autism Signaling Pathway,Calcium Signaling,Circadian Rhythm Signaling,CREB Signaling in Neurons,Cyclophilin Signaling Pathway,Docosahexaenoic Acid (DHA) Signaling,Dopamine-DARPP32 Feedback in cAMP Signaling,Endocannabinoid Neuronal Synapse Pathway,E…
MIMAT0000063	let-7a-5p (and other miRNAs w/seed GAGGUAG)	9,55E−01	TargetScan Mouse,TarBase,TargetScan Human	Experimentally Observed,Moderate (predicted)	GRPEL2	Mitochondrial protein import
MIMAT0000063	let-7a-5p (and other miRNAs w/seed GAGGUAG)	9,55E−01	TarBase	Experimentally Observed	GTPBP3
MIMAT0000063	let-7a-5p (and other miRNAs w/seed GAGGUAG)	9,55E−01	TargetScan Mouse,TargetScan Human	High (predicted)	GXYLT1
MIMAT0000063	let-7a-5p (and other miRNAs w/seed GAGGUAG)	9,55E−01	TarBase	Experimentally Observed	GYS1	AMPK Signaling,Glycogen Biosynthesis II (from UDP-D-Glucose),Glycogen metabolism,Gαq Signaling,Insulin Receptor Signaling,NAFLD Signaling Pathway,PI3K/AKT Signaling,Protein Kinase A Signaling,Zn Homeostasis Signaling Pathway,α-Adrenergic Signaling
MIMAT0000063	let-7a-5p (and other miRNAs w/seed GAGGUAG)	9,55E−01	TargetScan Mouse,TargetScan Human	High (predicted)	HAND1	Cardiac Hypertrophy Signaling,Cardiac Hypertrophy Signaling (Enhanced),Cardiogenesis,Role of NFAT in Cardiac Hypertrophy,Transcriptional Regulatory Network in Embryonic Stem Cells
MIMAT0000063	let-7a-5p (and other miRNAs w/seed GAGGUAG)	9,55E−01	TargetScan Mouse,TargetScan Human	High (predicted)	HIC2
MIMAT0000063	let-7a-5p (and other miRNAs w/seed GAGGUAG)	9,55E−01	TargetScan Mouse,TargetScan Human	High (predicted),Moderate (predicted)	HIF3A	Cellular response to hypoxia,Iron homeostasis signaling pathway,Neddylation,Transcriptional regulation of pluripotent stem cells
MIMAT0000063	let-7a-5p (and other miRNAs w/seed GAGGUAG)	9,55E−01	TargetScan Mouse,TarBase,TargetScan Human	Experimentally Observed,High (predicted)	HMGA1	DNA Damage/Telomere Stress Induced Senescence,iNOS Signaling
MIMAT0000063	let-7a-5p (and other miRNAs w/seed GAGGUAG)	9,55E−01	TargetScan Mouse,Ingenuity Expert Findings,TarBase,TargetScan Human,miRecords	Experimentally Observed,High (predicted)	HMGA2	DNA Damage/Telomere Stress Induced Senescence,Regulation of the Epithelial Mesenchymal Transition by Growth Factors Pathway,Regulation of the Epithelial-Mesenchymal Transition Pathway
MIMAT0000063	let-7a-5p (and other miRNAs w/seed GAGGUAG)	9,55E−01	miRecords	Experimentally Observed	HMOX1	Acetylcholine Receptor Signaling Pathway,Acute Phase Response Signaling,Antioxidant Action of Vitamin C,Choline Biosynthesis III,CTLA4 Signaling in Cytotoxic T Lymphocytes,Cytoprotection by HMOX1,DHCR24 Signaling Pathway,Docosahexaenoic Acid (DHA) Signaling,Endothelin-1 Signaling,Fcγ Receptor-mediated Phagocytosis in Macrophages and Monocytes,Ferroptosis Signaling Pathway,FXR/RXR Activation,Gluta…
MIMAT0000063	let-7a-5p (and other miRNAs w/seed GAGGUAG)	9,55E−01	TargetScan Mouse,TargetScan Human	High (predicted)	HOXA1	Activation of anterior HOX genes in hindbrain during early embryogenesis,RAR Activation
MIMAT0000063	let-7a-5p (and other miRNAs w/seed GAGGUAG)	9,55E−01	TargetScan Human	High (predicted)	HOXA9
MIMAT0000063	let-7a-5p (and other miRNAs w/seed GAGGUAG)	9,55E−01	TargetScan Mouse,TargetScan Human	High (predicted)	HOXB1	Activation of anterior HOX genes in hindbrain during early embryogenesis,RAR Activation,Role of OCT4 in Mammalian Embryonic Stem Cell Pluripotency,Transcriptional Regulatory Network in Embryonic Stem Cells
MIMAT0000063	let-7a-5p (and other miRNAs w/seed GAGGUAG)	9,55E−01	TargetScan Mouse,TargetScan Human	High (predicted),Moderate (predicted)	HOXC11	Formation of the ureteric bud
MIMAT0000063	let-7a-5p (and other miRNAs w/seed GAGGUAG)	9,55E−01	TargetScan Human	High (predicted)	HTR1E	BBSome Signaling Pathway,Breast Cancer Regulation by Stathmin1,cAMP-mediated signaling,Cellular Effects of Sildenafil (Viagra),Class A/1 (Rhodopsin-like receptors),CREB Signaling in Neurons,FAK Signaling,G alpha (i) signalling events,G-Protein Coupled Receptor Signaling,Gαi Signaling,Lung Ionic Balance Signaling Pathway,Molecular Mechanisms of Cancer,Phagosome Formation,S100 Family Signaling Path…
MIMAT0000063	let-7a-5p (and other miRNAs w/seed GAGGUAG)	9,55E−01	miRecords	Experimentally Observed	HYOU1	Binding and Uptake of Ligands by Scavenger Receptors,XBP1(S) activates chaperone genes
MIMAT0000063	let-7a-5p (and other miRNAs w/seed GAGGUAG)	9,55E−01	TargetScan Human	High (predicted)	ICMT	Aldosterone Signaling in Epithelial Cells,Gamma carboxylation, hypusinylation, hydroxylation, and arylsulfatase activation,RAS processing
MIMAT0000063	let-7a-5p (and other miRNAs w/seed GAGGUAG)	9,55E−01	TargetScan Human	High (predicted)	ICOS	Costimulation by the CD28 family,ICOS-ICOSL Signaling in T Helper Cells,PIP3 activates AKT signaling,Primary Immunodeficiency Signaling,Systemic Lupus Erythematosus in T Cell Signaling Pathway,T Cell Receptor Signaling,T Helper Cell Differentiation,Th1 and Th2 Activation Pathway,Th1 Pathway,Th2 Pathway
MIMAT0000063	let-7a-5p (and other miRNAs w/seed GAGGUAG)	9,55E−01	TarBase	Experimentally Observed	IFIT5	Interferon alpha/beta signaling
MIMAT0000063	let-7a-5p (and other miRNAs w/seed GAGGUAG)	9,55E−01	TarBase	Experimentally Observed	IFRD1
MIMAT0000063	let-7a-5p (and other miRNAs w/seed GAGGUAG)	9,55E−01	TargetScan Mouse,TargetScan Human	High (predicted)	IGDCC3
MIMAT0000063	let-7a-5p (and other miRNAs w/seed GAGGUAG)	9,55E−01	TargetScan Mouse,TargetScan Human	High (predicted)	IGF1R	Autism Signaling Pathway,BBSome Signaling Pathway,Bone Mineralization Signaling Pathway,Cachexia Signaling Pathway,Cardiac Hypertrophy Signaling,Cardiac Hypertrophy Signaling (Enhanced),Chaperone Mediated Autophagy Signaling Pathway,Cilia Biogenesis Signaling Pathway,CLEAR Signaling Pathway,CREB Signaling in Neurons,EIF2 Signaling,Epithelial Adherens Junction Signaling,Epithelial Membrane Protein…
MIMAT0000063	let-7a-5p (and other miRNAs w/seed GAGGUAG)	9,55E−01	TargetScan Mouse,Ingenuity Expert Findings,TarBase,TargetScan Human,miRecords	Experimentally Observed,High (predicted),Moderate (predicted)	IGF2BP1	MAPK6/MAPK4 signaling,Role of OCT4 in Mammalian Embryonic Stem Cell Pluripotency
MIMAT0000063	let-7a-5p (and other miRNAs w/seed GAGGUAG)	9,55E−01	TargetScan Mouse,Ingenuity Expert Findings,TargetScan Human	Experimentally Observed,High (predicted)	IGF2BP2	IL-17A Signaling in Fibroblasts
MIMAT0000063	let-7a-5p (and other miRNAs w/seed GAGGUAG)	9,55E−01	TargetScan Mouse,Ingenuity Expert Findings,TargetScan Human	Experimentally Observed,High (predicted)	IGF2BP3
MIMAT0000063	let-7a-5p (and other miRNAs w/seed GAGGUAG)	9,55E−01	TargetScan Human	High (predicted)	IGSF1
MIMAT0000063	let-7a-5p (and other miRNAs w/seed GAGGUAG)	9,55E−01	TargetScan Mouse,TargetScan Human	High (predicted)	IL10	Activation of IRF by Cytosolic Pattern Recognition Receptors,Airway Inflammation in Asthma,Allograft Rejection Signaling,Altered T Cell and B Cell Signaling in Rheumatoid Arthritis,Autoimmune Thyroid Disease Signaling,Communication between Innate and Adaptive Immune Cells,Dendritic Cell Maturation,Differential Regulation of Cytokine Production in Intestinal Epithelial Cells by IL-17A and IL-17F,D…
MIMAT0000063	let-7a-5p (and other miRNAs w/seed GAGGUAG)	9,55E−01	TargetScan Mouse,TargetScan Human	High (predicted)	IL13	Adrenergic Receptor Signaling Pathway (Enhanced),Airway Inflammation in Asthma,Airway Pathology in Chronic Obstructive Pulmonary Disease,Autism Signaling Pathway,Cachexia Signaling Pathway,Cardiac Hypertrophy Signaling (Enhanced),CDX Gastrointestinal Cancer Signaling Pathway,CGAS-STING Signaling Pathway,Differential Regulation of Cytokine Production in Intestinal Epithelial Cells by IL-17A and IL…
MIMAT0000063	let-7a-5p (and other miRNAs w/seed GAGGUAG)	9,55E−01	TargetScan Mouse,TargetScan Human	High (predicted),Moderate (predicted)	INTS6L
MIMAT0000063	let-7a-5p (and other miRNAs w/seed GAGGUAG)	9,55E−01	TarBase	Experimentally Observed	IPO4
MIMAT0000063	let-7a-5p (and other miRNAs w/seed GAGGUAG)	9,55E−01	TargetScan Mouse,TargetScan Human	High (predicted),Moderate (predicted)	IQCB1	BBSome Signaling Pathway,Cilium Assembly
MIMAT0000063	let-7a-5p (and other miRNAs w/seed GAGGUAG)	9,55E−01	TargetScan Human	High (predicted)	ISLR	Response to elevated platelet cytosolic Ca2+
MIMAT0000063	let-7a-5p (and other miRNAs w/seed GAGGUAG)	9,55E−01	TargetScan Human,miRecords	Experimentally Observed,High (predicted)	ITGB3	Actin Cytoskeleton Signaling,Actin Nucleation by ARP-WASP Complex,Axonal Guidance Signaling,Cardiac Hypertrophy Signaling (Enhanced),Caveolar-mediated Endocytosis Signaling,CDC42 Signaling,Cell surface interactions at the vascular wall,Clathrin-mediated Endocytosis Signaling,Elastic fibre formation,Ephrin Receptor Signaling,Epithelial Membrane Protein Signaling Pathway,ERK/MAPK Signaling,Extracel…
MIMAT0000063	let-7a-5p (and other miRNAs w/seed GAGGUAG)	9,55E−01	TargetScan Human	High (predicted)	KCNJ11	ABC-family proteins mediated transport,Cardiac conduction,Dopamine-DARPP32 Feedback in cAMP Signaling,Gustation Pathway,Insulin Secretion Signaling Pathway,Integration of energy metabolism,Maturity Onset Diabetes of Young (MODY) Signaling,Neurovascular Coupling Signaling Pathway,Oxytocin in Spinal Neurons Signaling Pathway,Potassium Channels,Type II Diabetes Mellitus Signaling
MIMAT0000063	let-7a-5p (and other miRNAs w/seed GAGGUAG)	9,55E−01	miRecords	Experimentally Observed	KCNJ16	Dopamine-DARPP32 Feedback in cAMP Signaling,GABA receptor activation,Neurovascular Coupling Signaling Pathway,Potassium Channels
MIMAT0000063	let-7a-5p (and other miRNAs w/seed GAGGUAG)	9,55E−01	TargetScan Mouse,TargetScan Human	High (predicted)	KCTD17	Cilia Biogenesis Signaling Pathway,NRF2-mediated Oxidative Stress Response,WNK Renal Signaling Pathway,Xenobiotic Metabolism General Signaling Pathway,Xenobiotic Metabolism Signaling
MIMAT0000063	let-7a-5p (and other miRNAs w/seed GAGGUAG)	9,55E−01	TargetScan Mouse,TargetScan Human	High (predicted)	KCTD21
MIMAT0000063	let-7a-5p (and other miRNAs w/seed GAGGUAG)	9,55E−01	TargetScan Human	High (predicted)	KIAA1328
MIMAT0000063	let-7a-5p (and other miRNAs w/seed GAGGUAG)	9,55E−01	TargetScan Mouse,TargetScan Human	High (predicted)	KLHDC8B
MIMAT0000063	let-7a-5p (and other miRNAs w/seed GAGGUAG)	9,55E−01	TargetScan Mouse,TargetScan Human	High (predicted),Moderate (predicted)	KLHL23
MIMAT0000063	let-7a-5p (and other miRNAs w/seed GAGGUAG)	9,55E−01	TargetScan Mouse,TargetScan Human	High (predicted),Moderate (predicted)	KLHL6
MIMAT0000063	let-7a-5p (and other miRNAs w/seed GAGGUAG)	9,55E−01	TargetScan Mouse,TargetScan Human,miRecords	Experimentally Observed,High (predicted),Moderate (predicted)	KLK10	Intrinsic Prothrombin Activation Pathway,MSP-RON Signaling in Cancer Cells Pathway,MSP-RON Signaling in Macrophages Pathway,MSP-RON Signaling Pathway,Neuroprotective Role of THOP1 in Alzheimer's Disease,SPINK1 Pancreatic Cancer Pathway
MIMAT0000063	let-7a-5p (and other miRNAs w/seed GAGGUAG)	9,55E−01	TargetScan Human	High (predicted)	KPNA5	ISG15 antiviral mechanism,RAN Signaling,Role of NFAT in Regulation of the Immune Response
MIMAT0000063	let-7a-5p (and other miRNAs w/seed GAGGUAG)	9,55E−01	TarBase,miRecords	Experimentally Observed	KRAS	14-3-3-mediated Signaling,Actin Cytoskeleton Signaling,Actin Nucleation by ARP-WASP Complex,Activation of NMDA receptors and postsynaptic events,Acute Myeloid Leukemia Signaling,Acute Phase Response Signaling,Adrenomedullin signaling pathway,Agrin Interactions at Neuromuscular Junction,Aldosterone Signaling in Epithelial Cells,Angiopoietin Signaling,Antiproliferative Role of Somatostatin Receptor…
MIMAT0000063	let-7a-5p (and other miRNAs w/seed GAGGUAG)	9,55E−01	miRecords	Experimentally Observed	KRT19	Glucocorticoid Receptor Signaling,Keratinization
MIMAT0000063	let-7a-5p (and other miRNAs w/seed GAGGUAG)	9,55E−01	Ingenuity Expert Findings	Experimentally Observed	LAMC1	Agrin Interactions at Neuromuscular Junction,CDK5 Signaling,Degradation of the extracellular matrix,EGR2 and SOX10-mediated initiation of Schwann cell myelination,Extracellular matrix organization,GP6 Signaling Pathway,L1CAM interactions,Myelination Signaling Pathway,Post-translational protein phosphorylation,Regulation of Insulin-like Growth Factor (IGF) transport and uptake by IGFBPs,Sertoli Ce…
MIMAT0000063	let-7a-5p (and other miRNAs w/seed GAGGUAG)	9,55E−01	TargetScan Mouse,TargetScan Human	High (predicted),Moderate (predicted)	LBR	Cholesterol biosynthesis,Cholesterol Biosynthesis I,Cholesterol Biosynthesis II (via 24,25-dihydrolanosterol),Cholesterol Biosynthesis III (via Desmosterol),Mitotic Metaphase and Anaphase,RHO GTPase cycle,Superpathway of Cholesterol Biosynthesis,Transcriptional Regulation by MECP2,Zymosterol Biosynthesis
MIMAT0000063	let-7a-5p (and other miRNAs w/seed GAGGUAG)	9,55E−01	TargetScan Mouse,TargetScan Human	High (predicted)	LCOR
MIMAT0000063	let-7a-5p (and other miRNAs w/seed GAGGUAG)	9,55E−01	TargetScan Human	High (predicted)	LHFPL7
MIMAT0000063	let-7a-5p (and other miRNAs w/seed GAGGUAG)	9,55E−01	TargetScan Mouse,TargetScan Human	High (predicted)	LIMD2
MIMAT0000063	let-7a-5p (and other miRNAs w/seed GAGGUAG)	9,55E−01	TargetScan Mouse,TargetScan Human	High (predicted),Moderate (predicted)	LIMK2	ABRA Signaling Pathway,Actin Cytoskeleton Signaling,Activin Inhibin Signaling Pathway,Axonal Guidance Signaling,CCR3 Signaling in Eosinophils,CDC42 Signaling,Chemokine Signaling,EPH-Ephrin signaling,Ephrin Receptor Signaling,Epithelial Adherens Junction Signaling,Estrogen Receptor Signaling,Germ Cell-Sertoli Cell Junction Signaling,IL-8 Signaling,Natural Killer Cell Signaling,PAK Signaling,Phagos…
MIMAT0000063	let-7a-5p (and other miRNAs w/seed GAGGUAG)	9,55E−01	TargetScan Mouse,TarBase,TargetScan Human,miRecords	Experimentally Observed,High (predicted)	LIN28A	MicroRNA Biogenesis Signaling Pathway,Polyamine Regulation in Colon Cancer,Transcriptional regulation of pluripotent stem cells
MIMAT0000063	let-7a-5p (and other miRNAs w/seed GAGGUAG)	9,55E−01	TargetScan Mouse,TargetScan Human	High (predicted)	LIN28B	Chronic Myeloid Leukemia Signaling
MIMAT0000063	let-7a-5p (and other miRNAs w/seed GAGGUAG)	9,55E−01	TargetScan Mouse,TargetScan Human	High (predicted),Moderate (predicted)	LIPH	Glycerophospholipid biosynthesis,Gustation Pathway,Pancreatic Secretion Signaling Pathway
MIMAT0000063	let-7a-5p (and other miRNAs w/seed GAGGUAG)	9,55E−01	TargetScan Mouse,TargetScan Human	High (predicted)	LIPT2	Protein lipoylation,Stearate Biosynthesis I (Animals),Triacylglycerol Biosynthesis
MIMAT0000063	let-7a-5p (and other miRNAs w/seed GAGGUAG)	9,55E−01	TargetScan Mouse,TargetScan Human	High (predicted)	LORICRIN	Keratinization
MIMAT0000063	let-7a-5p (and other miRNAs w/seed GAGGUAG)	9,55E−01	Ingenuity Expert Findings	Experimentally Observed	Loxl2
MIMAT0000063	let-7a-5p (and other miRNAs w/seed GAGGUAG)	9,55E−01	TargetScan Mouse,Ingenuity Expert Findings,TargetScan Human	Experimentally Observed,Moderate (predicted)	LOXL4	Assembly of collagen fibrils and other multimeric structures,Elastic fibre formation
MIMAT0000063	let-7a-5p (and other miRNAs w/seed GAGGUAG)	9,55E−01	TargetScan Mouse,TargetScan Human	High (predicted)	LPGAT1	CDP-diacylglycerol Biosynthesis I,Glycerophospholipid biosynthesis,Phosphatidylglycerol Biosynthesis II (Non-plastidic),Stearate Biosynthesis I (Animals),Triacylglycerol Biosynthesis
MIMAT0000063	let-7a-5p (and other miRNAs w/seed GAGGUAG)	9,55E−01	TargetScan Mouse,TargetScan Human	High (predicted)	LRIG2
MIMAT0000063	let-7a-5p (and other miRNAs w/seed GAGGUAG)	9,55E−01	TargetScan Mouse,TargetScan Human	High (predicted)	LRIG3
MIMAT0000063	let-7a-5p (and other miRNAs w/seed GAGGUAG)	9,55E−01	TargetScan Human	High (predicted)	MAP3K13	B Cell Receptor Signaling,Cardiac Hypertrophy Signaling,Cardiac Hypertrophy Signaling (Enhanced),CD27 Signaling in Lymphocytes,G-Protein Coupled Receptor Signaling,Germ Cell-Sertoli Cell Junction Signaling,GNRH Signaling,HGF Signaling,Natural Killer Cell Signaling,NGF Signaling,PKCθ Signaling in T Lymphocytes,Production of Nitric Oxide and Reactive Oxygen Species in Macrophages,RANK Signaling in …
MIMAT0000063	let-7a-5p (and other miRNAs w/seed GAGGUAG)	9,55E−01	TargetScan Mouse,TargetScan Human	High (predicted)	MAP4K3	CLEAR Signaling Pathway,SAPK/JNK Signaling
MIMAT0000063	let-7a-5p (and other miRNAs w/seed GAGGUAG)	9,55E−01	TargetScan Mouse,TargetScan Human	High (predicted)	MAPK6	Activin Inhibin Signaling Pathway,Adrenomedullin signaling pathway,Apelin Adipocyte Signaling Pathway,Apelin Cardiomyocyte Signaling Pathway,CDK5 Signaling,Cellular Effects of Sildenafil (Viagra),CLEAR Signaling Pathway,Endocannabinoid Developing Neuron Pathway,Endocannabinoid Neuronal Synapse Pathway,Endothelin-1 Signaling,Glycation Signaling Pathway,Inhibition of ARE-Mediated mRNA Degradation P…
MIMAT0000063	let-7a-5p (and other miRNAs w/seed GAGGUAG)	9,55E−01	TargetScan Mouse,TargetScan Human	High (predicted),Moderate (predicted)	MARCHF9
MIMAT0000063	let-7a-5p (and other miRNAs w/seed GAGGUAG)	9,55E−01	TarBase,TargetScan Human	Experimentally Observed,High (predicted)	MARS2	tRNA Charging
MIMAT0000063	let-7a-5p (and other miRNAs w/seed GAGGUAG)	9,55E−01	TargetScan Human	High (predicted)	MDM4	ATM Signaling,Cell Cycle Checkpoints,Cell Cycle: G2/M DNA Damage Checkpoint Regulation,Deubiquitination,Oncogene Induced Senescence,Oxidative Stress Induced Senescence,p53 Signaling,Regulation of TP53 Activity through Methylation,Regulation of TP53 Activity through Phosphorylation,Regulation of TP53 Expression and Degradation
MIMAT0000063	let-7a-5p (and other miRNAs w/seed GAGGUAG)	9,55E−01	TargetScan Human,miRecords	Experimentally Observed,Moderate (predicted)	MED28	Cohesin Chromatin Regulation Pathway,Regulation of lipid metabolism by PPARalpha,Transcriptional regulation of white adipocyte differentiation
MIMAT0000063	let-7a-5p (and other miRNAs w/seed GAGGUAG)	9,55E−01	TargetScan Mouse,TargetScan Human	High (predicted)	MED8	Cohesin Chromatin Regulation Pathway,Generic Transcription Pathway,Regulation of lipid metabolism by PPARalpha,Transcriptional regulation of white adipocyte differentiation
MIMAT0000063	let-7a-5p (and other miRNAs w/seed GAGGUAG)	9,55E−01	TargetScan Mouse,TargetScan Human	High (predicted),Moderate (predicted)	METTL6
MIMAT0000063	let-7a-5p (and other miRNAs w/seed GAGGUAG)	9,55E−01	TargetScan Mouse,TargetScan Human	High (predicted),Moderate (predicted)	MFSD4A
MIMAT0000063	let-7a-5p (and other miRNAs w/seed GAGGUAG)	9,55E−01	TargetScan Mouse,TargetScan Human	High (predicted)	MIB1	Centrosomal KIAA0586 Signaling Pathway,Cilia Biogenesis Signaling Pathway,Signaling by NOTCH1,Signaling by NOTCH2,Signaling by NOTCH3
MIMAT0000063	let-7a-5p (and other miRNAs w/seed GAGGUAG)	9,55E−01	TarBase	Experimentally Observed	MLLT1	RNA Polymerase II Transcription
MIMAT0000063	let-7a-5p (and other miRNAs w/seed GAGGUAG)	9,55E−01	TarBase,TargetScan Human	Experimentally Observed,Moderate (predicted)	MRM1	rRNA modification in the mitochondrion
MIMAT0000063	let-7a-5p (and other miRNAs w/seed GAGGUAG)	9,55E−01	TarBase	Experimentally Observed	MRPS24	Mitochondrial translation
MIMAT0000063	let-7a-5p (and other miRNAs w/seed GAGGUAG)	9,55E−01	TarBase	Experimentally Observed	MRPS33	Mitochondrial translation
MIMAT0000063	let-7a-5p (and other miRNAs w/seed GAGGUAG)	9,55E−01	TargetScan Human	High (predicted)	MT-ND4L	Estrogen Receptor Signaling,Glucocorticoid Receptor Signaling,Granzyme A Signaling,Hematoma Resolution Signaling Pathway,Mitochondrial Dysfunction,Mitochondrial RNA degradation,Neutrophil Extracellular Trap Signaling Pathway,Oxidative Phosphorylation,Parkinson's Signaling Pathway,rRNA processing,Sirtuin Signaling Pathway,tRNA processing in the mitochondrion
MIMAT0000063	let-7a-5p (and other miRNAs w/seed GAGGUAG)	9,55E−01	TargetScan Mouse,TarBase,TargetScan Human,miRecords	Experimentally Observed,Moderate (predicted)	MTPN
MIMAT0000063	let-7a-5p (and other miRNAs w/seed GAGGUAG)	9,55E−01	TarBase	Experimentally Observed	MTRR	Metabolism of water-soluble vitamins and cofactors,Phase II - Conjugation of compounds,Sulfur amino acid metabolism
MIMAT0000063	let-7a-5p (and other miRNAs w/seed GAGGUAG)	9,55E−01	TargetScan Mouse,TargetScan Human	High (predicted)	MXD1	Activin Inhibin Signaling Pathway,Polyamine Regulation in Colon Cancer,VDR/RXR Activation
MIMAT0000063	let-7a-5p (and other miRNAs w/seed GAGGUAG)	9,55E−01	Ingenuity Expert Findings,TarBase,miRecords	Experimentally Observed	MYC	Acute Myeloid Leukemia Signaling,Aryl Hydrocarbon Receptor Signaling,Autophagy,BAG2 Signaling Pathway,Beta-catenin independent WNT signaling,Bladder Cancer Signaling,Cardiac Hypertrophy Signaling (Enhanced),Cell Cycle: G1/S Checkpoint Regulation,Chaperone Mediated Autophagy Signaling Pathway,Chronic Myeloid Leukemia Signaling,Circadian Rhythm Signaling,Cohesin Chromatin Regulation Pathway,Colorec…
MIMAT0000063	let-7a-5p (and other miRNAs w/seed GAGGUAG)	9,55E−01	TargetScan Mouse,TargetScan Human	High (predicted)	MYCN	EIF2 Signaling,ERK/MAPK Signaling,Signaling by ALK,Signaling by TGFBR3,Sirtuin Signaling Pathway
MIMAT0000063	let-7a-5p (and other miRNAs w/seed GAGGUAG)	9,55E−01	TargetScan Mouse,TargetScan Human	High (predicted)	MYO1F
MIMAT0000063	let-7a-5p (and other miRNAs w/seed GAGGUAG)	9,55E−01	TargetScan Mouse,TargetScan Human	High (predicted),Moderate (predicted)	NAA30	Intra-Golgi and retrograde Golgi-to-ER traffic
MIMAT0000063	let-7a-5p (and other miRNAs w/seed GAGGUAG)	9,55E−01	TargetScan Human	High (predicted)	NAT14
MIMAT0000063	let-7a-5p (and other miRNAs w/seed GAGGUAG)	9,55E−01	TargetScan Mouse,TargetScan Human	High (predicted)	NDST2	Chondroitin Sulfate Biosynthesis,Chondroitin Sulfate Biosynthesis (Late Stages),Dermatan Sulfate Biosynthesis,Dermatan Sulfate Biosynthesis (Late Stages),Glycosaminoglycan metabolism,Heparan Sulfate Biosynthesis,Heparan Sulfate Biosynthesis (Late Stages),LPS/IL-1 Mediated Inhibition of RXR Function,Triacylglycerol Degradation,Xenobiotic Metabolism CAR Signaling Pathway,Xenobiotic Metabolism PXR S…
MIMAT0000063	let-7a-5p (and other miRNAs w/seed GAGGUAG)	9,55E−01	TarBase	Experimentally Observed	NEDD4	Aldosterone Signaling in Epithelial Cells,Class I MHC mediated antigen processing and presentation,IGF-1 Signaling,ISG15 antiviral mechanism,ISGylation Signaling Pathway,Lung Ionic Balance Signaling Pathway,Mechanisms of Viral Exit from Host Cells,Protein Ubiquitination Pathway,PTEN Regulation,RHOA Signaling,ROBO SLIT Signaling Pathway,Signaling by ERBB4,Signaling by Rho Family GTPases,Sirtuin Si…
MIMAT0000063	let-7a-5p (and other miRNAs w/seed GAGGUAG)	9,55E−01	TargetScan Mouse,TargetScan Human	High (predicted)	NEK3
MIMAT0000063	let-7a-5p (and other miRNAs w/seed GAGGUAG)	9,55E−01	TarBase,miRecords	Experimentally Observed	NF2	Epithelial Adherens Junction Signaling,Fcgamma receptor (FCGR) dependent phagocytosis,Glioblastoma Multiforme Signaling,HIPPO signaling,RHO GTPases activate PAKs
MIMAT0000063	let-7a-5p (and other miRNAs w/seed GAGGUAG)	9,55E−01	TargetScan Mouse,TargetScan Human	High (predicted)	NGF	Axonal Guidance Signaling,BEX2 Signaling Pathway,CDK5 Signaling,Circadian Rhythm Signaling,ERK5 Signaling,Human Embryonic Stem Cell Pluripotency,Huntington's Disease Signaling,Macropinocytosis Signaling,mRNA 3 Prime End Processing Signaling Pathway,Myelination Signaling Pathway,Neuroinflammation Signaling Pathway,Neurotrophin/TRK Signaling,NF-κB Signaling,NGF processing,NGF Signaling,p75 NTR rece…
MIMAT0000063	let-7a-5p (and other miRNAs w/seed GAGGUAG)	9,55E−01	TargetScan Mouse,TargetScan Human	High (predicted)	NHLRC3	Neutrophil degranulation
MIMAT0000063	let-7a-5p (and other miRNAs w/seed GAGGUAG)	9,55E−01	Ingenuity Expert Findings	Experimentally Observed	NID1	Degradation of the extracellular matrix,Extracellular matrix organization
MIMAT0000063	let-7a-5p (and other miRNAs w/seed GAGGUAG)	9,55E−01	TargetScan Mouse,Ingenuity Expert Findings,TargetScan Human	Experimentally Observed,Moderate (predicted)	NID2	Extracellular matrix organization
MIMAT0000063	let-7a-5p (and other miRNAs w/seed GAGGUAG)	9,55E−01	TargetScan Mouse,TargetScan Human	High (predicted)	NME4	Abacavir ADME,Beta-catenin independent WNT signaling,Costimulation by the CD28 family,GPER1 signaling,Hedgehog 'on' state,Interconversion of nucleotide di- and triphosphates,KEAP1-NFE2L2 pathway,p75 NTR receptor-mediated signalling,Pyrimidine Deoxyribonucleotides De Novo Biosynthesis I,Pyrimidine Ribonucleotides De Novo Biosynthesis,Pyrimidine Ribonucleotides Interconversion,Ribavirin ADME,Salvag…
MIMAT0000063	let-7a-5p (and other miRNAs w/seed GAGGUAG)	9,55E−01	TargetScan Mouse,TargetScan Human	High (predicted)	NME6	Abacavir ADME,Beta-catenin independent WNT signaling,Costimulation by the CD28 family,GPER1 signaling,Hedgehog 'on' state,KEAP1-NFE2L2 pathway,p75 NTR receptor-mediated signalling,Pyrimidine Deoxyribonucleotides De Novo Biosynthesis I,Pyrimidine Ribonucleotides De Novo Biosynthesis,Pyrimidine Ribonucleotides Interconversion,Ribavirin ADME,Salvage Pathways of Pyrimidine Ribonucleotides,Signaling b…
MIMAT0000063	let-7a-5p (and other miRNAs w/seed GAGGUAG)	9,55E−01	TargetScan Mouse,TargetScan Human	High (predicted),Moderate (predicted)	NPHP3	Cilium Assembly
MIMAT0000063	let-7a-5p (and other miRNAs w/seed GAGGUAG)	9,55E−01	TargetScan Human	High (predicted)	NPIPA9
MIMAT0000063	let-7a-5p (and other miRNAs w/seed GAGGUAG)	9,55E−01	TargetScan Mouse,TargetScan Human	High (predicted)	NR6A1	Generic Transcription Pathway,POU5F1 (OCT4), SOX2, NANOG activate genes related to proliferation,Role of OCT4 in Mammalian Embryonic Stem Cell Pluripotency
MIMAT0000063	let-7a-5p (and other miRNAs w/seed GAGGUAG)	9,55E−01	TargetScan Mouse,TargetScan Human,miRecords	Experimentally Observed,High (predicted)	NRAS	14-3-3-mediated Signaling,Actin Cytoskeleton Signaling,Actin Nucleation by ARP-WASP Complex,Activation of NMDA receptors and postsynaptic events,Acute Myeloid Leukemia Signaling,Acute Phase Response Signaling,Adrenomedullin signaling pathway,Agrin Interactions at Neuromuscular Junction,Angiopoietin Signaling,Antiproliferative Role of Somatostatin Receptor 2,Apelin Endothelial Signaling Pathway,Ap…
MIMAT0000063	let-7a-5p (and other miRNAs w/seed GAGGUAG)	9,55E−01	TargetScan Mouse,TargetScan Human	High (predicted),Moderate (predicted)	NSMCE2	SUMOylation of DNA damage response and repair proteins
MIMAT0000063	let-7a-5p (and other miRNAs w/seed GAGGUAG)	9,55E−01	TargetScan Human	High (predicted)	NUDT15	3-phosphoinositide Biosynthesis,3-phosphoinositide Degradation,Azathioprine ADME,D-myo-inositol (1,4,5,6)-Tetrakisphosphate Biosynthesis,D-myo-inositol (3,4,5,6)-tetrakisphosphate Biosynthesis,D-myo-inositol-5-phosphate Metabolism,Nucleotide catabolism,Pyrimidine Ribonucleotides De Novo Biosynthesis,Pyrimidine Ribonucleotides Interconversion,Superpathway of Inositol Phosphate Compounds
MIMAT0000063	let-7a-5p (and other miRNAs w/seed GAGGUAG)	9,55E−01	TarBase	Experimentally Observed	NXN	Antioxidant Action of Vitamin C,Thioredoxin Pathway,Vitamin-C Transport
MIMAT0000063	let-7a-5p (and other miRNAs w/seed GAGGUAG)	9,55E−01	TargetScan Mouse,TargetScan Human	High (predicted)	NYNRIN
MIMAT0000063	let-7a-5p (and other miRNAs w/seed GAGGUAG)	9,55E−01	TargetScan Mouse,TargetScan Human	High (predicted),Moderate (predicted)	OLR1	Cell surface interactions at the vascular wall,Cyclophilin Signaling Pathway,Glycation Signaling Pathway,Neutrophil degranulation,Tuberculosis Latent Signaling Pathway
MIMAT0000063	let-7a-5p (and other miRNAs w/seed GAGGUAG)	9,55E−01	TargetScan Mouse,TargetScan Human	High (predicted)	ONECUT2
MIMAT0000063	let-7a-5p (and other miRNAs w/seed GAGGUAG)	9,55E−01	TargetScan Mouse,TargetScan Human	High (predicted),Moderate (predicted)	ONECUT3	Regulation of beta-cell development
MIMAT0000063	let-7a-5p (and other miRNAs w/seed GAGGUAG)	9,55E−01	TarBase	Experimentally Observed	OTULINL
MIMAT0000063	let-7a-5p (and other miRNAs w/seed GAGGUAG)	9,55E−01	Ingenuity Expert Findings	Experimentally Observed	P3H1	Collagen biosynthesis and modifying enzymes
MIMAT0000063	let-7a-5p (and other miRNAs w/seed GAGGUAG)	9,55E−01	TargetScan Mouse,TargetScan Human	High (predicted),Moderate (predicted)	P4HA2	Collagen biosynthesis and modifying enzymes,IL-17A Signaling in Fibroblasts
MIMAT0000063	let-7a-5p (and other miRNAs w/seed GAGGUAG)	9,55E−01	TargetScan Mouse,TargetScan Human	High (predicted)	PALD1	3-phosphoinositide Biosynthesis,3-phosphoinositide Degradation,D-myo-inositol (1,4,5,6)-Tetrakisphosphate Biosynthesis,D-myo-inositol (3,4,5,6)-tetrakisphosphate Biosynthesis,D-myo-inositol-5-phosphate Metabolism,Superpathway of Inositol Phosphate Compounds
MIMAT0000063	let-7a-5p (and other miRNAs w/seed GAGGUAG)	9,55E−01	TargetScan Mouse,TargetScan Human	High (predicted)	PAPPA	Axonal Guidance Signaling,Regulation of Insulin-like Growth Factor (IGF) transport and uptake by IGFBPs
MIMAT0000063	let-7a-5p (and other miRNAs w/seed GAGGUAG)	9,55E−01	TargetScan Mouse,TargetScan Human	High (predicted)	PARD6B	Cell junction organization,HER-2 Signaling in Breast Cancer,Regulation of the Epithelial Mesenchymal Transition by Growth Factors Pathway,Regulation of the Epithelial-Mesenchymal Transition Pathway,RHO GTPase cycle,WNT/SHH Axonal Guidance Signaling Pathway
MIMAT0000063	let-7a-5p (and other miRNAs w/seed GAGGUAG)	9,55E−01	TargetScan Mouse,TargetScan Human	High (predicted),Moderate (predicted)	PARP16	Death Receptor Signaling,Multiple Sclerosis Signaling Pathway,NAD Signaling Pathway,Nicotinate metabolism,Retinoic acid Mediated Apoptosis Signaling,Ribonucleotide Reductase Signaling Pathway,UVA-Induced MAPK Signaling
MIMAT0000063	let-7a-5p (and other miRNAs w/seed GAGGUAG)	9,55E−01	TargetScan Mouse,TargetScan Human	High (predicted),Moderate (predicted)	PARS2	tRNA Charging
MIMAT0000063	let-7a-5p (and other miRNAs w/seed GAGGUAG)	9,55E−01	TargetScan Mouse,TargetScan Human	High (predicted),Moderate (predicted)	PBX1	Activation of anterior HOX genes in hindbrain during early embryogenesis,IL-10 Signaling,Signaling by NOTCH3,Transcriptional regulation of pluripotent stem cells
MIMAT0000063	let-7a-5p (and other miRNAs w/seed GAGGUAG)	9,55E−01	TargetScan Mouse,TargetScan Human	High (predicted)	PBX2
MIMAT0000063	let-7a-5p (and other miRNAs w/seed GAGGUAG)	9,55E−01	TargetScan Mouse,TargetScan Human	High (predicted)	PBX3
MIMAT0000063	let-7a-5p (and other miRNAs w/seed GAGGUAG)	9,55E−01	TargetScan Mouse,TargetScan Human	High (predicted),Moderate (predicted)	PCGF3
MIMAT0000063	let-7a-5p (and other miRNAs w/seed GAGGUAG)	9,55E−01	TargetScan Mouse,TargetScan Human	High (predicted)	PCTP	Glycerophospholipid biosynthesis,Mitochondrial Fatty Acid Beta-Oxidation
MIMAT0000063	let-7a-5p (and other miRNAs w/seed GAGGUAG)	9,55E−01	TargetScan Mouse,TargetScan Human	High (predicted)	PDE12	cAMP-mediated signaling,Cardiac Hypertrophy Signaling (Enhanced),Cardiac β-adrenergic Signaling,G-Protein Coupled Receptor Signaling,OAS antiviral response,Protein Kinase A Signaling,RAR Activation,Relaxin Signaling,tRNA Splicing,Zn Homeostasis Signaling Pathway
MIMAT0000063	let-7a-5p (and other miRNAs w/seed GAGGUAG)	9,55E−01	Ingenuity Expert Findings	Experimentally Observed	PDGFA	Actin Cytoskeleton Signaling,Atherosclerosis Signaling,Axonal Guidance Signaling,Clathrin-mediated Endocytosis Signaling,DHCR24 Signaling Pathway,Ephrin Receptor Signaling,Extracellular matrix organization,Glioblastoma Multiforme Signaling,Glioma Signaling,Hepatic Fibrosis / Hepatic Stellate Cell Activation,Hepatic Fibrosis Signaling Pathway,Human Embryonic Stem Cell Pluripotency,IL-13 Signaling …
MIMAT0000063	let-7a-5p (and other miRNAs w/seed GAGGUAG)	9,55E−01	TargetScan Mouse,Ingenuity Expert Findings,TargetScan Human	Experimentally Observed,Moderate (predicted)	PDGFB	Actin Cytoskeleton Signaling,Atherosclerosis Signaling,Autophagy,Axonal Guidance Signaling,Breast Cancer Regulation by Stathmin1,Cilia Biogenesis Signaling Pathway,Clathrin-mediated Endocytosis Signaling,CLEAR Signaling Pathway,CREB Signaling in Neurons,DHCR24 Signaling Pathway,Docosahexaenoic Acid (DHA) Signaling,Ephrin A Signaling,Ephrin Receptor Signaling,Extracellular matrix organization,Glio…
MIMAT0000063	let-7a-5p (and other miRNAs w/seed GAGGUAG)	9,55E−01	TargetScan Mouse,TargetScan Human	High (predicted),Moderate (predicted)	PDPR	Pyruvate metabolism
MIMAT0000063	let-7a-5p (and other miRNAs w/seed GAGGUAG)	9,55E−01	TargetScan Human	High (predicted)	PEX11B	Class I peroxisomal membrane protein import
MIMAT0000063	let-7a-5p (and other miRNAs w/seed GAGGUAG)	9,55E−01	TarBase,TargetScan Human	Experimentally Observed,High (predicted)	PGRMC1	Neutrophil degranulation
MIMAT0000063	let-7a-5p (and other miRNAs w/seed GAGGUAG)	9,55E−01	TargetScan Mouse,TargetScan Human	High (predicted),Moderate (predicted)	PIGA	Post-translational modification: synthesis of GPI-anchored proteins
MIMAT0000063	let-7a-5p (and other miRNAs w/seed GAGGUAG)	9,55E−01	TargetScan Human	High (predicted)	PIGU	Post-translational modification: synthesis of GPI-anchored proteins
MIMAT0000063	let-7a-5p (and other miRNAs w/seed GAGGUAG)	9,55E−01	TargetScan Human	High (predicted)	PIK3CD-AS1
MIMAT0000063	let-7a-5p (and other miRNAs w/seed GAGGUAG)	9,55E−01	TargetScan Human	High (predicted)	PKD1L2
MIMAT0000063	let-7a-5p (and other miRNAs w/seed GAGGUAG)	9,55E−01	TargetScan Mouse,TargetScan Human	High (predicted)	PLA2G2F	Antioxidant Action of Vitamin C,Atherosclerosis Signaling,CCR3 Signaling in Eosinophils,Docosahexaenoic Acid (DHA) Signaling,Eicosanoid Signaling,Endothelin-1 Signaling,ERK/MAPK Signaling,Fc Epsilon RI Signaling,Gap Junction Signaling,Glucocorticoid Receptor Signaling,Glutaminergic Receptor Signaling Pathway (Enhanced),Glycerophospholipid biosynthesis,MIF Regulation of Innate Immunity,MIF-mediate…
MIMAT0000063	let-7a-5p (and other miRNAs w/seed GAGGUAG)	9,55E−01	TargetScan Mouse,TargetScan Human	High (predicted)	PLA2G3	Antioxidant Action of Vitamin C,Atherosclerosis Signaling,CCR3 Signaling in Eosinophils,Docosahexaenoic Acid (DHA) Signaling,Eicosanoid Signaling,Endothelin-1 Signaling,ERK/MAPK Signaling,Fc Epsilon RI Signaling,Gap Junction Signaling,Glucocorticoid Receptor Signaling,Glutaminergic Receptor Signaling Pathway (Enhanced),Glycerophospholipid biosynthesis,MIF Regulation of Innate Immunity,MIF-mediate…
MIMAT0000063	let-7a-5p (and other miRNAs w/seed GAGGUAG)	9,55E−01	TargetScan Mouse,TargetScan Human	High (predicted),Moderate (predicted)	PLD3	Antioxidant Action of Vitamin C,Choline Biosynthesis III,CTLA4 Signaling in Cytotoxic T Lymphocytes,Endothelin-1 Signaling,Fcgamma receptor (FCGR) dependent phagocytosis,Fcγ Receptor-mediated Phagocytosis in Macrophages and Monocytes,Glutaminergic Receptor Signaling Pathway (Enhanced),Glycerophospholipid biosynthesis,Gαq Signaling,IL-8 Signaling,mTOR Signaling,Pancreatic Adenocarcinoma Signaling,…
MIMAT0000063	let-7a-5p (and other miRNAs w/seed GAGGUAG)	9,55E−01	Ingenuity Expert Findings	Experimentally Observed	PLEC	Apoptotic execution phase,Assembly of collagen fibrils and other multimeric structures,Cell junction organization,Nuclear Cytoskeleton Signaling Pathway
MIMAT0000063	let-7a-5p (and other miRNAs w/seed GAGGUAG)	9,55E−01	TargetScan Human	High (predicted)	PLEKHG7
MIMAT0000063	let-7a-5p (and other miRNAs w/seed GAGGUAG)	9,55E−01	TargetScan Mouse,TargetScan Human	High (predicted),Moderate (predicted)	PLEKHO1
MIMAT0000063	let-7a-5p (and other miRNAs w/seed GAGGUAG)	9,55E−01	Ingenuity Expert Findings	Experimentally Observed	PLOD2	Collagen biosynthesis and modifying enzymes
MIMAT0000063	let-7a-5p (and other miRNAs w/seed GAGGUAG)	9,55E−01	TarBase	Experimentally Observed	POLD2	DNA Damage Bypass,HDR through Homologous Recombination (HRR) or Single Strand Annealing (SSA),Mismatch Repair,NER (Nucleotide Excision Repair, Enhanced Pathway),Nucleotide Excision Repair,Resolution of Abasic Sites (AP sites),Synthesis of DNA,Telomere Maintenance
MIMAT0000063	let-7a-5p (and other miRNAs w/seed GAGGUAG)	9,55E−01	TargetScan Human	High (predicted)	POLL	Nonhomologous End-Joining (NHEJ)
MIMAT0000063	let-7a-5p (and other miRNAs w/seed GAGGUAG)	9,55E−01	TarBase	Experimentally Observed	POLR2C	Activation of anterior HOX genes in hindbrain during early embryogenesis,Androgen Signaling,Assembly of RNA Polymerase II Complex,Cohesin Chromatin Regulation Pathway,CREB Signaling in Neurons,ESR-mediated signaling,Gene Silencing by RNA,Glucocorticoid Receptor Signaling,Hereditary Breast Cancer Signaling,Huntington's Disease Signaling,MicroRNA Biogenesis Signaling Pathway,mRNA Capping,NAD Signal…
MIMAT0000063	let-7a-5p (and other miRNAs w/seed GAGGUAG)	9,55E−01	TargetScan Human	High (predicted)	POLR2D	Activation of anterior HOX genes in hindbrain during early embryogenesis,Androgen Signaling,Assembly of RNA Polymerase II Complex,Cohesin Chromatin Regulation Pathway,CREB Signaling in Neurons,ESR-mediated signaling,Gene Silencing by RNA,Glucocorticoid Receptor Signaling,Hereditary Breast Cancer Signaling,Huntington's Disease Signaling,M-decay: degradation of maternal mRNAs by maternally stored f…
MIMAT0000063	let-7a-5p (and other miRNAs w/seed GAGGUAG)	9,55E−01	TargetScan Mouse,TargetScan Human	High (predicted),Moderate (predicted)	POLR3D	Assembly of RNA Polymerase III Complex,Cytosolic sensors of pathogen-associated DNA,MicroRNA Biogenesis Signaling Pathway,RNA Polymerase III Transcription,Role of p14/p19ARF in Tumor Suppression,Sirtuin Signaling Pathway
MIMAT0000063	let-7a-5p (and other miRNAs w/seed GAGGUAG)	9,55E−01	TarBase	Experimentally Observed	POM121C	Cellular response to heat stress,Gene Silencing by RNA,Glucose metabolism,HER-2 Signaling in Breast Cancer,ISG15 antiviral mechanism,Metabolism of non-coding RNA,MicroRNA Biogenesis Signaling Pathway,Mitotic Prophase,Nuclear Cytoskeleton Signaling Pathway,Processing of Capped Intron-Containing Pre-mRNA,SUMOylation of chromatin organization proteins,SUMOylation of DNA damage response and repair pr…
MIMAT0000063	let-7a-5p (and other miRNAs w/seed GAGGUAG)	9,55E−01	TargetScan Human	High (predicted)	POM121L12
MIMAT0000063	let-7a-5p (and other miRNAs w/seed GAGGUAG)	9,55E−01	TargetScan Human	High (predicted)	POTEM (includes others)
MIMAT0000063	let-7a-5p (and other miRNAs w/seed GAGGUAG)	9,55E−01	TargetScan Mouse,TargetScan Human	High (predicted),Moderate (predicted)	POU2F1	ESR-mediated signaling,GADD45 Signaling,IL-12 Signaling and Production in Macrophages,Interleukin-4 and Interleukin-13 signaling,PKCθ Signaling in T Lymphocytes,RNA polymerase II transcribes snRNA genes,RNA Polymerase III Transcription,Role of BRCA1 in DNA Damage Response
MIMAT0000063	let-7a-5p (and other miRNAs w/seed GAGGUAG)	9,55E−01	TargetScan Mouse,TargetScan Human	High (predicted)	POU2F2	B Cell Receptor Signaling,IL-12 Signaling and Production in Macrophages,RNA polymerase II transcribes snRNA genes
MIMAT0000063	let-7a-5p (and other miRNAs w/seed GAGGUAG)	9,55E−01	TargetScan Mouse,TargetScan Human	High (predicted)	PPARGC1B	LPS/IL-1 Mediated Inhibition of RXR Function,Mitochondrial biogenesis,Regulation of lipid metabolism by PPARalpha,Regulation of RUNX2 expression and activity,Transcriptional regulation of brown and beige adipocyte differentiation
MIMAT0000063	let-7a-5p (and other miRNAs w/seed GAGGUAG)	9,55E−01	TargetScan Mouse,TargetScan Human	High (predicted),Moderate (predicted)	PPP1R15B
MIMAT0000063	let-7a-5p (and other miRNAs w/seed GAGGUAG)	9,55E−01	TargetScan Mouse,TargetScan Human	High (predicted),Moderate (predicted)	PPP1R16B	3-phosphoinositide Biosynthesis,3-phosphoinositide Degradation,D-myo-inositol (1,4,5,6)-Tetrakisphosphate Biosynthesis,D-myo-inositol (3,4,5,6)-tetrakisphosphate Biosynthesis,D-myo-inositol-5-phosphate Metabolism,Superpathway of Inositol Phosphate Compounds
MIMAT0000063	let-7a-5p (and other miRNAs w/seed GAGGUAG)	9,55E−01	TarBase	Experimentally Observed	PPP1R7	3-phosphoinositide Biosynthesis,3-phosphoinositide Degradation,Breast Cancer Regulation by Stathmin1,D-myo-inositol (1,4,5,6)-Tetrakisphosphate Biosynthesis,D-myo-inositol (3,4,5,6)-tetrakisphosphate Biosynthesis,D-myo-inositol-5-phosphate Metabolism,ERK/MAPK Signaling,Kinetochore Metaphase Signaling Pathway,Production of Nitric Oxide and Reactive Oxygen Species in Macrophages,Superpathway of Ino…
MIMAT0000063	let-7a-5p (and other miRNAs w/seed GAGGUAG)	9,55E−01	Ingenuity Expert Findings,TargetScan Human,miRecords	Experimentally Observed,Moderate (predicted)	PRDM1	IL-10 Signaling,Pathogen Induced Cytokine Storm Signaling Pathway,Regulation of TP53 Expression and Degradation,Signaling by ALK,Specification of primordial germ cells,T Cell Exhaustion Signaling Pathway,TRIM21 Intracellular Antibody Signaling Pathway
MIMAT0000063	let-7a-5p (and other miRNAs w/seed GAGGUAG)	9,55E−01	TargetScan Mouse,TargetScan Human	High (predicted),Moderate (predicted)	PRDM5	Histone Modification Signaling Pathway
MIMAT0000063	let-7a-5p (and other miRNAs w/seed GAGGUAG)	9,55E−01	TarBase	Experimentally Observed	PRIM1	Activation of the pre-replicative complex,Cell Cycle Control of Chromosomal Replication,Mitotic G1 phase and G1/S transition,NER (Nucleotide Excision Repair, Enhanced Pathway),Synthesis of DNA,Telomere Maintenance
MIMAT0000063	let-7a-5p (and other miRNAs w/seed GAGGUAG)	9,55E−01	TargetScan Mouse,TargetScan Human	High (predicted)	PRKAR2A	Acetylcholine Receptor Signaling Pathway,Activation of NMDA receptors and postsynaptic events,Adrenergic Receptor Signaling Pathway (Enhanced),Adrenomedullin signaling pathway,AMPK Signaling,Amyloid Processing,Androgen Signaling,Apelin Adipocyte Signaling Pathway,Apelin Pancreas Signaling Pathway,Autism Signaling Pathway,Autophagy,Axonal Guidance Signaling,BBSome Signaling Pathway,BMP signaling p…
MIMAT0000063	let-7a-5p (and other miRNAs w/seed GAGGUAG)	9,55E−01	TargetScan Mouse,TargetScan Human	High (predicted),Moderate (predicted)	PRPF38B	Systemic Lupus Erythematosus Signaling
MIMAT0000063	let-7a-5p (and other miRNAs w/seed GAGGUAG)	9,55E−01	TargetScan Human	High (predicted)	PRR23A
MIMAT0000063	let-7a-5p (and other miRNAs w/seed GAGGUAG)	9,55E−01	TarBase	Experimentally Observed	PRRC2A
MIMAT0000063	let-7a-5p (and other miRNAs w/seed GAGGUAG)	9,55E−01	TargetScan Mouse,TargetScan Human	High (predicted),Moderate (predicted)	PRRX1
MIMAT0000063	let-7a-5p (and other miRNAs w/seed GAGGUAG)	9,55E−01	TargetScan Mouse,TargetScan Human	High (predicted),Moderate (predicted)	PRSS22	IL-33 Signaling Pathway,Neuroprotective Role of THOP1 in Alzheimer's Disease
MIMAT0000063	let-7a-5p (and other miRNAs w/seed GAGGUAG)	9,55E−01	TargetScan Mouse,TargetScan Human	High (predicted)	PSORS1C2
MIMAT0000063	let-7a-5p (and other miRNAs w/seed GAGGUAG)	9,55E−01	TargetScan Mouse,TargetScan Human	High (predicted)	PTAFR	BBSome Signaling Pathway,Breast Cancer Regulation by Stathmin1,Cellular Effects of Sildenafil (Viagra),Class A/1 (Rhodopsin-like receptors),CREB Signaling in Neurons,FAK Signaling,G alpha (q) signalling events,G-Protein Coupled Receptor Signaling,Interferon gamma signaling,Interleukin-10 signaling,Lung Ionic Balance Signaling Pathway,Molecular Mechanisms of Cancer,Neutrophil degranulation,Phagoso…
MIMAT0000063	let-7a-5p (and other miRNAs w/seed GAGGUAG)	9,55E−01	TargetScan Human	High (predicted)	PTAR1
MIMAT0000063	let-7a-5p (and other miRNAs w/seed GAGGUAG)	9,55E−01	TarBase	Experimentally Observed	PTGS2	Activin Inhibin Signaling Pathway,Arachidonic acid metabolism,Cancer Drug Resistance by Drug Efflux,Cardiac Hypertrophy Signaling (Enhanced),CD40 Signaling,CDX Gastrointestinal Cancer Signaling Pathway,Cerebral Malformation Signaling Pathway,Cholecystokinin/Gastrin-mediated Signaling,Colorectal Cancer Metastasis Signaling,Coronavirus Pathogenesis Pathway,Corticotropin Releasing Hormone Signaling,…
MIMAT0000063	let-7a-5p (and other miRNAs w/seed GAGGUAG)	9,55E−01	TargetScan Mouse,TarBase,TargetScan Human	Experimentally Observed,High (predicted),Moderate (predicted)	PXDN	Assembly of collagen fibrils and other multimeric structures
MIMAT0000063	let-7a-5p (and other miRNAs w/seed GAGGUAG)	9,55E−01	TargetScan Human	High (predicted)	PXT1
MIMAT0000063	let-7a-5p (and other miRNAs w/seed GAGGUAG)	9,55E−01	TargetScan Mouse,TargetScan Human	High (predicted)	QARS1	Selenoamino acid metabolism,Transcriptional and post-translational regulation of MITF-M expression and activity,tRNA Charging
MIMAT0000063	let-7a-5p (and other miRNAs w/seed GAGGUAG)	9,55E−01	TargetScan Mouse,TargetScan Human	High (predicted),Moderate (predicted)	RAB11FIP4
MIMAT0000063	let-7a-5p (and other miRNAs w/seed GAGGUAG)	9,55E−01	TargetScan Mouse,TargetScan Human	High (predicted),Moderate (predicted)	RAB15	RAB geranylgeranylation
MIMAT0000063	let-7a-5p (and other miRNAs w/seed GAGGUAG)	9,55E−01	miRecords	Experimentally Observed	RABGAP1L
MIMAT0000063	let-7a-5p (and other miRNAs w/seed GAGGUAG)	9,55E−01	TargetScan Human	High (predicted)	RAMAC
MIMAT0000063	let-7a-5p (and other miRNAs w/seed GAGGUAG)	9,55E−01	Ingenuity Expert Findings	Experimentally Observed	RAS (family)	14-3-3-mediated Signaling,Actin Cytoskeleton Signaling,Actin Nucleation by ARP-WASP Complex,Acute Myeloid Leukemia Signaling,Acute Phase Response Signaling,Adrenomedullin signaling pathway,Agrin Interactions at Neuromuscular Junction,Angiopoietin Signaling,Antiproliferative Role of Somatostatin Receptor 2,Apelin Endothelial Signaling Pathway,Apoptosis Signaling,Autism Signaling Pathway,Axonal Gui…
MIMAT0000063	let-7a-5p (and other miRNAs w/seed GAGGUAG)	9,55E−01	TargetScan Mouse,TarBase	Experimentally Observed,Moderate (predicted)	RBM19
MIMAT0000063	let-7a-5p (and other miRNAs w/seed GAGGUAG)	9,55E−01	TargetScan Mouse,TargetScan Human	High (predicted),Moderate (predicted)	RBMS1
MIMAT0000063	let-7a-5p (and other miRNAs w/seed GAGGUAG)	9,55E−01	TargetScan Mouse,TarBase,TargetScan Human	Experimentally Observed,High (predicted)	RDH10	RAR Activation,Retinoate Biosynthesis I,Retinol Biosynthesis,Signaling by Retinoic Acid,The Visual Cycle,Visual phototransduction
MIMAT0000063	let-7a-5p (and other miRNAs w/seed GAGGUAG)	9,55E−01	TargetScan Mouse,TargetScan Human	High (predicted)	RDX	Actin Cytoskeleton Signaling,Agranulocyte Adhesion and Diapedesis,Granulocyte Adhesion and Diapedesis,L1CAM interactions,Leukocyte Extravasation Signaling,RHOA Signaling,RHOGDI Signaling,Sensory processing of sound by inner hair cells of the cochlea,Sensory processing of sound by outer hair cells of the cochlea,Signaling by Rho Family GTPases,Systemic Lupus Erythematosus in T Cell Signaling Pathw…
MIMAT0000063	let-7a-5p (and other miRNAs w/seed GAGGUAG)	9,55E−01	TargetScan Mouse,TargetScan Human	High (predicted),Moderate (predicted)	RFX6	Regulation of beta-cell development
MIMAT0000063	let-7a-5p (and other miRNAs w/seed GAGGUAG)	9,55E−01	TargetScan Mouse,TargetScan Human	High (predicted)	RGS16	G alpha (i) signalling events,G alpha (q) signalling events,G alpha (z) signalling events,G-Protein Coupled Receptor Signaling,Gαq Signaling,IL-17 Signaling,Opioid Signaling Pathway
MIMAT0000063	let-7a-5p (and other miRNAs w/seed GAGGUAG)	9,55E−01	TarBase	Experimentally Observed	RHOB	Actin Nucleation by ARP-WASP Complex,Cardiac Hypertrophy Signaling,Cholecystokinin/Gastrin-mediated Signaling,Colorectal Cancer Metastasis Signaling,CXCR4 Signaling,G alpha (12/13) signalling events,Germ Cell-Sertoli Cell Junction Signaling,Glioblastoma Multiforme Signaling,Glioma Invasiveness Signaling,GPVI-mediated activation cascade,Gαq Signaling,Hepatic Fibrosis Signaling Pathway,HMGB1 Signal…
MIMAT0000063	let-7a-5p (and other miRNAs w/seed GAGGUAG)	9,55E−01	TarBase	Experimentally Observed	RHOG	Actin Nucleation by ARP-WASP Complex,Cardiac Hypertrophy Signaling,Cholecystokinin/Gastrin-mediated Signaling,Colorectal Cancer Metastasis Signaling,CXCR4 Signaling,Ephrin A Signaling,Germ Cell-Sertoli Cell Junction Signaling,Glioblastoma Multiforme Signaling,Glioma Invasiveness Signaling,GP6 Signaling Pathway,GPVI-mediated activation cascade,Gαq Signaling,Hepatic Fibrosis Signaling Pathway,HMGB1…
MIMAT0000063	let-7a-5p (and other miRNAs w/seed GAGGUAG)	9,55E−01	TargetScan Mouse,TargetScan Human	High (predicted),Moderate (predicted)	RIMOC1
MIMAT0000063	let-7a-5p (and other miRNAs w/seed GAGGUAG)	9,55E−01	TargetScan Mouse,TargetScan Human	High (predicted)	RIOK3	Major pathway of rRNA processing in the nucleolus and cytosol
MIMAT0000063	let-7a-5p (and other miRNAs w/seed GAGGUAG)	9,55E−01	TargetScan Mouse,TargetScan Human	High (predicted),Moderate (predicted)	RNF20	E3 ubiquitin ligases ubiquitinate target proteins,Histone Modification Signaling Pathway,RHO GTPase cycle
MIMAT0000063	let-7a-5p (and other miRNAs w/seed GAGGUAG)	9,55E−01	TargetScan Human	High (predicted)	RNFT1
MIMAT0000063	let-7a-5p (and other miRNAs w/seed GAGGUAG)	9,55E−01	TargetScan Human	High (predicted)	RP11_295D221
MIMAT0000063	let-7a-5p (and other miRNAs w/seed GAGGUAG)	9,55E−01	TargetScan Human	High (predicted)	RPL34	Coronavirus Replication Pathway,EIF2 Signaling,Eukaryotic Translation Elongation,Eukaryotic Translation Initiation,Eukaryotic Translation Termination,Major pathway of rRNA processing in the nucleolus and cytosol,Nonsense-Mediated Decay (NMD),Response of EIF2AK4 (GCN2) to amino acid deficiency,Ribosomal Quality Control Signaling Pathway,Selenoamino acid metabolism,Signaling by ROBO receptors,SRP-d…
MIMAT0000063	let-7a-5p (and other miRNAs w/seed GAGGUAG)	9,55E−01	TarBase	Experimentally Observed	RPP38	Major pathway of rRNA processing in the nucleolus and cytosol
MIMAT0000063	let-7a-5p (and other miRNAs w/seed GAGGUAG)	9,55E−01	TargetScan Mouse,TargetScan Human	High (predicted),Moderate (predicted)	RPUSD3
MIMAT0000063	let-7a-5p (and other miRNAs w/seed GAGGUAG)	9,55E−01	TargetScan Mouse,TargetScan Human	High (predicted),Moderate (predicted)	RRM2	Interconversion of nucleotide di- and triphosphates,Mitotic G1 phase and G1/S transition,Pyrimidine Deoxyribonucleotides De Novo Biosynthesis I,Ribonucleotide Reductase Signaling Pathway,Transcriptional Regulation by E2F6
MIMAT0000063	let-7a-5p (and other miRNAs w/seed GAGGUAG)	9,55E−01	TarBase	Experimentally Observed	RRP8	SIRT1 negatively regulates rRNA expression
MIMAT0000063	let-7a-5p (and other miRNAs w/seed GAGGUAG)	9,55E−01	TargetScan Mouse,TargetScan Human	High (predicted)	RSPO2	TCF dependent signaling in response to WNT
MIMAT0000063	let-7a-5p (and other miRNAs w/seed GAGGUAG)	9,55E−01	TargetScan Mouse,TargetScan Human,miRecords	Experimentally Observed,Moderate (predicted)	RTCA
MIMAT0000063	let-7a-5p (and other miRNAs w/seed GAGGUAG)	9,55E−01	TargetScan Human	High (predicted)	S100A8	Antimicrobial peptides,Atherosclerosis Signaling,Class I MHC mediated antigen processing and presentation,Clathrin-mediated Endocytosis Signaling,IL-12 Signaling and Production in Macrophages,LXR/RXR Activation,MyD88:MAL(TIRAP) cascade initiated on plasma membrane,Neutrophil degranulation,Osteoarthritis Pathway,Production of Nitric Oxide and Reactive Oxygen Species in Macrophages,Regulation of TL…
MIMAT0000063	let-7a-5p (and other miRNAs w/seed GAGGUAG)	9,55E−01	TargetScan Mouse,TargetScan Human	High (predicted)	SALL4	CDX Gastrointestinal Cancer Signaling Pathway,Human Embryonic Stem Cell Pluripotency,POU5F1 (OCT4), SOX2, NANOG activate genes related to proliferation,PTEN Regulation,RAR Activation,Role of NANOG in Mammalian Embryonic Stem Cell Pluripotency,Role of OCT4 in Mammalian Embryonic Stem Cell Pluripotency,Transcriptional regulation of pluripotent stem cells,Transcriptional Regulatory Network in Embryo…
MIMAT0000063	let-7a-5p (and other miRNAs w/seed GAGGUAG)	9,55E−01	TargetScan Mouse,TargetScan Human	High (predicted),Moderate (predicted)	SAMD12
MIMAT0000063	let-7a-5p (and other miRNAs w/seed GAGGUAG)	9,55E−01	TargetScan Mouse,TargetScan Human	High (predicted),Moderate (predicted)	SCN11A	Cardiac conduction,Glutaminergic Receptor Signaling Pathway (Enhanced),Gustation Pathway,L1CAM interactions
MIMAT0000063	let-7a-5p (and other miRNAs w/seed GAGGUAG)	9,55E−01	TargetScan Mouse,TargetScan Human	High (predicted),Moderate (predicted)	SCN4B	Cardiac conduction,Glutaminergic Receptor Signaling Pathway (Enhanced),Gustation Pathway,L1CAM interactions,Sensory perception of taste
MIMAT0000063	let-7a-5p (and other miRNAs w/seed GAGGUAG)	9,55E−01	TargetScan Human	High (predicted)	SCN8A	Cardiac conduction,Glutaminergic Receptor Signaling Pathway (Enhanced),Gustation Pathway,L1CAM interactions
MIMAT0000063	let-7a-5p (and other miRNAs w/seed GAGGUAG)	9,55E−01	TarBase	Experimentally Observed	SCYL1
MIMAT0000063	let-7a-5p (and other miRNAs w/seed GAGGUAG)	9,55E−01	TargetScan Mouse,TargetScan Human	High (predicted),Moderate (predicted)	SCYL3
MIMAT0000063	let-7a-5p (and other miRNAs w/seed GAGGUAG)	9,55E−01	TargetScan Human	High (predicted)	SDR42E1
MIMAT0000063	let-7a-5p (and other miRNAs w/seed GAGGUAG)	9,55E−01	TargetScan Mouse,TargetScan Human	High (predicted),Moderate (predicted)	SEC16B	COPII-mediated vesicle transport
MIMAT0000063	let-7a-5p (and other miRNAs w/seed GAGGUAG)	9,55E−01	miRecords	Experimentally Observed	SEPTIN3	RHOA Signaling,Signaling by Rho Family GTPases
MIMAT0000063	let-7a-5p (and other miRNAs w/seed GAGGUAG)	9,55E−01	TargetScan Human	High (predicted)	SIGLEC14	DAP12 interactions,Neutrophil degranulation
MIMAT0000063	let-7a-5p (and other miRNAs w/seed GAGGUAG)	9,55E−01	TargetScan Mouse,TarBase	Experimentally Observed,High (predicted)	SIGMAR1	Coronavirus Pathogenesis Pathway,Opioid Signaling Pathway
MIMAT0000063	let-7a-5p (and other miRNAs w/seed GAGGUAG)	9,55E−01	TargetScan Mouse,TargetScan Human	High (predicted)	SKIDA1
MIMAT0000063	let-7a-5p (and other miRNAs w/seed GAGGUAG)	9,55E−01	TargetScan Mouse,TargetScan Human	High (predicted)	SKIL	Activin Inhibin Signaling Pathway,Transcriptional activity of SMAD2/SMAD3:SMAD4 heterotrimer,Transcriptional Regulatory Network in Embryonic Stem Cells
MIMAT0000063	let-7a-5p (and other miRNAs w/seed GAGGUAG)	9,55E−01	TargetScan Mouse,TargetScan Human	High (predicted),Moderate (predicted)	SLC12A9
MIMAT0000063	let-7a-5p (and other miRNAs w/seed GAGGUAG)	9,55E−01	TarBase,TargetScan Human	Experimentally Observed,Moderate (predicted)	SLC1A4	Glutamate Receptor Signaling,Transport of inorganic cations/anions and amino acids/oligopeptides,Tumor Microenvironment Pathway
MIMAT0000063	let-7a-5p (and other miRNAs w/seed GAGGUAG)	9,55E−01	TargetScan Mouse,TargetScan Human	High (predicted),Moderate (predicted)	SLC20A1	Bone Mineralization Signaling Pathway,Transport of inorganic cations/anions and amino acids/oligopeptides
MIMAT0000063	let-7a-5p (and other miRNAs w/seed GAGGUAG)	9,55E−01	TarBase	Experimentally Observed	SLC25A1	Transport of inorganic cations/anions and amino acids/oligopeptides
MIMAT0000063	let-7a-5p (and other miRNAs w/seed GAGGUAG)	9,55E−01	TarBase	Experimentally Observed	SLC25A13	Aspartate and asparagine metabolism,Induction of Apoptosis by HIV1,Malate-aspartate shuttle,Mitochondrial protein import,Necroptosis Signaling Pathway
MIMAT0000063	let-7a-5p (and other miRNAs w/seed GAGGUAG)	9,55E−01	TargetScan Mouse,TargetScan Human	High (predicted)	SLC25A18	Malate-aspartate shuttle,Transport of inorganic cations/anions and amino acids/oligopeptides
MIMAT0000063	let-7a-5p (and other miRNAs w/seed GAGGUAG)	9,55E−01	TarBase,TargetScan Human	Experimentally Observed,Moderate (predicted)	SLC25A24
MIMAT0000063	let-7a-5p (and other miRNAs w/seed GAGGUAG)	9,55E−01	TargetScan Mouse,TargetScan Human	High (predicted)	SLC25A27	Mitochondrial Uncoupling
MIMAT0000063	let-7a-5p (and other miRNAs w/seed GAGGUAG)	9,55E−01	TarBase,TargetScan Human	Experimentally Observed,Moderate (predicted)	SLC25A32	Folate Signaling Pathway,Metabolism of folate and pterines
MIMAT0000063	let-7a-5p (and other miRNAs w/seed GAGGUAG)	9,55E−01	TargetScan Mouse,TargetScan Human	High (predicted)	SLC35D2	Glycosaminoglycan metabolism,Transport of vitamins, nucleosides, and related molecules
MIMAT0000063	let-7a-5p (and other miRNAs w/seed GAGGUAG)	9,55E−01	TarBase	Experimentally Observed	SLC38A1	Ferroptosis Signaling Pathway,Glutamate Receptor Signaling,Glutaminergic Receptor Signaling Pathway (Enhanced),Neurotransmitter uptake and metabolism In glial cells,Transport of inorganic cations/anions and amino acids/oligopeptides
MIMAT0000063	let-7a-5p (and other miRNAs w/seed GAGGUAG)	9,55E−01	TargetScan Human	High (predicted)	SLC52A3	Metabolism of water-soluble vitamins and cofactors
MIMAT0000063	let-7a-5p (and other miRNAs w/seed GAGGUAG)	9,55E−01	TargetScan Mouse,TargetScan Human	High (predicted)	SLC5A9	Cellular hexose transport
MIMAT0000063	let-7a-5p (and other miRNAs w/seed GAGGUAG)	9,55E−01	TargetScan Mouse,TargetScan Human	High (predicted)	SLC66A1	Miscellaneous transport and binding events
MIMAT0000063	let-7a-5p (and other miRNAs w/seed GAGGUAG)	9,55E−01	TargetScan Mouse,TargetScan Human	High (predicted)	SLF2
MIMAT0000063	let-7a-5p (and other miRNAs w/seed GAGGUAG)	9,55E−01	TargetScan Human	High (predicted)	SLX1A
MIMAT0000063	let-7a-5p (and other miRNAs w/seed GAGGUAG)	9,55E−01	TargetScan Human	High (predicted)	SLX1B	Fanconi Anemia Pathway,HDR through Homologous Recombination (HRR) or Single Strand Annealing (SSA)
MIMAT0000063	let-7a-5p (and other miRNAs w/seed GAGGUAG)	9,55E−01	TargetScan Mouse,TargetScan Human	High (predicted)	SMARCAD1	Transcriptional Regulatory Network in Embryonic Stem Cells
MIMAT0000063	let-7a-5p (and other miRNAs w/seed GAGGUAG)	9,55E−01	TargetScan Mouse,TargetScan Human	High (predicted),Moderate (predicted)	SMARCC1	AMPK Signaling,Chromatin organization,Glucocorticoid Receptor Signaling,MITF-M-dependent gene expression,RAR Activation,Regulation of endogenous retroelements,Ribonucleotide Reductase Signaling Pathway,Role of BRCA1 in DNA Damage Response,Transcriptional regulation by RUNX1
MIMAT0000063	let-7a-5p (and other miRNAs w/seed GAGGUAG)	9,55E−01	TarBase,TargetScan Human,miRecords	Experimentally Observed,High (predicted)	SMC1A	ATM Signaling,Cohesin Chromatin Regulation Pathway,ESR-mediated signaling,Kinetochore Metaphase Signaling Pathway,Meiotic synapsis,Mitotic Metaphase and Anaphase,Mitotic Prometaphase,Mitotic Roles of Polo-Like Kinase,Mitotic Telophase/Cytokinesis,S Phase,SUMOylation of DNA damage response and repair proteins
MIMAT0000063	let-7a-5p (and other miRNAs w/seed GAGGUAG)	9,55E−01	TargetScan Mouse,TargetScan Human	High (predicted)	SMIM3
MIMAT0000063	let-7a-5p (and other miRNAs w/seed GAGGUAG)	9,55E−01	miRecords	Experimentally Observed	SMOX	Adrenergic Receptor Signaling Pathway (Enhanced),Dopamine Degradation,Dopamine Receptor Signaling,LPS/IL-1 Mediated Inhibition of RXR Function,Melatonin Degradation II,Metabolism of polyamines,Noradrenaline and Adrenaline Degradation,Parkinson's Signaling Pathway,Phase I - Functionalization of compounds,Phenylalanine Degradation IV (Mammalian, via Side Chain),Polyamine Regulation in Colon Cancer,…
MIMAT0000063	let-7a-5p (and other miRNAs w/seed GAGGUAG)	9,55E−01	TargetScan Mouse,TargetScan Human	High (predicted)	SMUG1	BER (Base Excision Repair) Pathway,DNA Methylation and Transcriptional Repression Signaling,Resolution of Abasic Sites (AP sites)
MIMAT0000063	let-7a-5p (and other miRNAs w/seed GAGGUAG)	9,55E−01	TargetScan Mouse,TarBase,TargetScan Human	Experimentally Observed,Moderate (predicted)	SNAP23	Class I MHC mediated antigen processing and presentation,Neutrophil degranulation,RHO GTPase cycle,SNARE Signaling Pathway,trans-Golgi Network Vesicle Budding,Translocation of SLC2A4 (GLUT4) to the plasma membrane
MIMAT0000063	let-7a-5p (and other miRNAs w/seed GAGGUAG)	9,55E−01	TargetScan Mouse,TargetScan Human	High (predicted)	SNX30	Protein Sorting Signaling Pathway
MIMAT0000063	let-7a-5p (and other miRNAs w/seed GAGGUAG)	9,55E−01	TargetScan Mouse,TargetScan Human	High (predicted),Moderate (predicted)	SOCS1	Acute Phase Response Signaling,Class I MHC mediated antigen processing and presentation,Cyclophilin Signaling Pathway,FAK Signaling,Growth hormone receptor signaling,Growth Hormone Signaling,Hematoma Resolution Signaling Pathway,IGF-1 Signaling,IL-13 Signaling Pathway,IL-2 Signaling,IL-4 Signaling,IL-6 Signaling,IL-7 Signaling Pathway,Interferon alpha/beta signaling,Interferon gamma signaling,Int…
MIMAT0000063	let-7a-5p (and other miRNAs w/seed GAGGUAG)	9,55E−01	TargetScan Human	High (predicted)	SOCS4	Acute Phase Response Signaling,FAK Signaling,Growth Hormone Signaling,IGF-1 Signaling,JAK/STAT Signaling,NAFLD Signaling Pathway,Prolactin Signaling,STAT3 Pathway,Transcriptional regulation by RUNX1,Type I Diabetes Mellitus Signaling,Type II Diabetes Mellitus Signaling
MIMAT0000063	let-7a-5p (and other miRNAs w/seed GAGGUAG)	9,55E−01	TargetScan Mouse,TargetScan Human	High (predicted),Moderate (predicted)	SOWAHA
MIMAT0000063	let-7a-5p (and other miRNAs w/seed GAGGUAG)	9,55E−01	Ingenuity Expert Findings	Experimentally Observed	SPARC	Binding and Uptake of Ligands by Scavenger Receptors,Extracellular matrix organization,Response to elevated platelet cytosolic Ca2+,Signaling by ERBB4
MIMAT0000063	let-7a-5p (and other miRNAs w/seed GAGGUAG)	9,55E−01	TargetScan Human	High (predicted)	SPATA7
MIMAT0000063	let-7a-5p (and other miRNAs w/seed GAGGUAG)	9,55E−01	TargetScan Mouse,TarBase	Experimentally Observed,Moderate (predicted)	SPCS3	Incretin synthesis, secretion, and inactivation,Insulin Secretion Signaling Pathway,SRP-dependent cotranslational protein targeting to membrane,Synthesis, secretion, and deacylation of Ghrelin
MIMAT0000063	let-7a-5p (and other miRNAs w/seed GAGGUAG)	9,55E−01	TargetScan Mouse,TarBase,TargetScan Human	Experimentally Observed,High (predicted)	SPRYD4
MIMAT0000063	let-7a-5p (and other miRNAs w/seed GAGGUAG)	9,55E−01	TargetScan Mouse,TargetScan Human	High (predicted),Moderate (predicted)	SREK1IP1
MIMAT0000063	let-7a-5p (and other miRNAs w/seed GAGGUAG)	9,55E−01	TargetScan Mouse,TargetScan Human	High (predicted),Moderate (predicted)	SSH1	3-phosphoinositide Biosynthesis,3-phosphoinositide Degradation,Actin Cytoskeleton Signaling,D-myo-inositol (1,4,5,6)-Tetrakisphosphate Biosynthesis,D-myo-inositol (3,4,5,6)-tetrakisphosphate Biosynthesis,D-myo-inositol-5-phosphate Metabolism,Superpathway of Inositol Phosphate Compounds
MIMAT0000063	let-7a-5p (and other miRNAs w/seed GAGGUAG)	9,55E−01	TargetScan Human	High (predicted)	SSX4
MIMAT0000063	let-7a-5p (and other miRNAs w/seed GAGGUAG)	9,55E−01	TargetScan Human	High (predicted)	SSX4B
MIMAT0000063	let-7a-5p (and other miRNAs w/seed GAGGUAG)	9,55E−01	TargetScan Human	High (predicted)	SSX5
MIMAT0000063	let-7a-5p (and other miRNAs w/seed GAGGUAG)	9,55E−01	TargetScan Human	High (predicted)	SSX7
MIMAT0000063	let-7a-5p (and other miRNAs w/seed GAGGUAG)	9,55E−01	TargetScan Human	High (predicted)	STARD4	Metabolism of steroid hormones
MIMAT0000063	let-7a-5p (and other miRNAs w/seed GAGGUAG)	9,55E−01	TargetScan Mouse,TargetScan Human	High (predicted)	STIMATE
MIMAT0000063	let-7a-5p (and other miRNAs w/seed GAGGUAG)	9,55E−01	TargetScan Mouse,TargetScan Human	High (predicted),Moderate (predicted)	STK40	Abacavir ADME,Beta-catenin independent WNT signaling,Costimulation by the CD28 family,GPER1 signaling,Hedgehog 'on' state,KEAP1-NFE2L2 pathway,p75 NTR receptor-mediated signalling,Ribavirin ADME,Signaling by NOTCH4
MIMAT0000063	let-7a-5p (and other miRNAs w/seed GAGGUAG)	9,55E−01	TargetScan Mouse,TargetScan Human	High (predicted),Moderate (predicted)	STX17	Autophagy,COPII-mediated vesicle transport,Microautophagy Signaling Pathway
MIMAT0000063	let-7a-5p (and other miRNAs w/seed GAGGUAG)	9,55E−01	TargetScan Mouse,TargetScan Human	High (predicted)	STX3	BBSome Signaling Pathway,Other interleukin signaling
MIMAT0000063	let-7a-5p (and other miRNAs w/seed GAGGUAG)	9,55E−01	TargetScan Human	High (predicted)	STYXL1	3-phosphoinositide Biosynthesis,3-phosphoinositide Degradation,D-myo-inositol (1,4,5,6)-Tetrakisphosphate Biosynthesis,D-myo-inositol (3,4,5,6)-tetrakisphosphate Biosynthesis,D-myo-inositol-5-phosphate Metabolism,Superpathway of Inositol Phosphate Compounds
MIMAT0000063	let-7a-5p (and other miRNAs w/seed GAGGUAG)	9,55E−01	TargetScan Human	High (predicted)	SWSAP1
MIMAT0000063	let-7a-5p (and other miRNAs w/seed GAGGUAG)	9,55E−01	TarBase	Experimentally Observed	SYPL1
MIMAT0000063	let-7a-5p (and other miRNAs w/seed GAGGUAG)	9,55E−01	TargetScan Mouse,TarBase	Experimentally Observed,Moderate (predicted)	TAF9B	Androgen Signaling,Assembly of RNA Polymerase II Complex,Deubiquitination,Glucocorticoid Receptor Signaling,Huntington's Disease Signaling,Regulation of TP53 Activity through Phosphorylation,RNA Polymerase II Transcription
MIMAT0000063	let-7a-5p (and other miRNAs w/seed GAGGUAG)	9,55E−01	miRecords	Experimentally Observed	TAGLN	ABRA Signaling Pathway
MIMAT0000063	let-7a-5p (and other miRNAs w/seed GAGGUAG)	9,55E−01	TargetScan Mouse,TargetScan Human	High (predicted)	TARBP2	Gene Silencing by RNA,MicroRNA Biogenesis Signaling Pathway,PKR-mediated signaling,Role of PKR in Interferon Induction and Antiviral Response
MIMAT0000063	let-7a-5p (and other miRNAs w/seed GAGGUAG)	9,55E−01	TargetScan Mouse,TargetScan Human	High (predicted)	TBKBP1
MIMAT0000063	let-7a-5p (and other miRNAs w/seed GAGGUAG)	9,55E−01	TargetScan Mouse,TargetScan Human	High (predicted),Moderate (predicted)	TET3	Chromatin modifications during the maternal to zygotic transition (MZT),DNA Methylation and Transcriptional Repression Signaling
MIMAT0000063	let-7a-5p (and other miRNAs w/seed GAGGUAG)	9,55E−01	TargetScan Mouse,TargetScan Human	High (predicted),Moderate (predicted)	TGDS
MIMAT0000063	let-7a-5p (and other miRNAs w/seed GAGGUAG)	9,55E−01	TargetScan Mouse,Ingenuity Expert Findings,TargetScan Human,miRecords	Experimentally Observed,High (predicted)	TGFBR1	Antiproliferative Role of TOB in T Cell Signaling,Cachexia Signaling Pathway,Cardiac Hypertrophy Signaling,Cardiac Hypertrophy Signaling (Enhanced),Cellular Effects of Sildenafil (Viagra),Chronic Myeloid Leukemia Signaling,CLEAR Signaling Pathway,Colorectal Cancer Metastasis Signaling,Coronavirus Pathogenesis Pathway,CREB Signaling in Neurons,Deubiquitination,Epithelial Adherens Junction Signalin…
MIMAT0000063	let-7a-5p (and other miRNAs w/seed GAGGUAG)	9,55E−01	Ingenuity Expert Findings	Experimentally Observed	TGFBR2	Antiproliferative Role of TOB in T Cell Signaling,Cachexia Signaling Pathway,Cardiac Hypertrophy Signaling,Cardiac Hypertrophy Signaling (Enhanced),Cellular Effects of Sildenafil (Viagra),Chronic Myeloid Leukemia Signaling,CLEAR Signaling Pathway,Colorectal Cancer Metastasis Signaling,Coronavirus Pathogenesis Pathway,CREB Signaling in Neurons,Deubiquitination,Epithelial Adherens Junction Signalin…
MIMAT0000063	let-7a-5p (and other miRNAs w/seed GAGGUAG)	9,55E−01	TargetScan Mouse,TargetScan Human	High (predicted)	TGFBR3	Activin Inhibin Signaling Pathway,Cachexia Signaling Pathway,Cardiac Hypertrophy Signaling (Enhanced),Cellular Effects of Sildenafil (Viagra),CLEAR Signaling Pathway,CREB Signaling in Neurons,Epithelial Adherens Junction Signaling,Epithelial Membrane Protein Signaling Pathway,Factors Promoting Cardiogenesis in Vertebrates,FAK Signaling,FAT10 Cancer Signaling Pathway,Hepatic Fibrosis Signaling Pat…
MIMAT0000063	let-7a-5p (and other miRNAs w/seed GAGGUAG)	9,55E−01	TargetScan Mouse,TarBase,TargetScan Human	Experimentally Observed,Moderate (predicted)	THBS1	Bladder Cancer Signaling,Cerebral Malformation Signaling Pathway,Hematoma Resolution Signaling Pathway,IL-12 Signaling and Production in Macrophages,Inhibition of Angiogenesis by TSP1,Integrin cell surface interactions,Macrophage Alternative Activation Signaling Pathway,O-linked glycosylation,p53 Signaling,Pulmonary Fibrosis Idiopathic Signaling Pathway,Pulmonary Healing Signaling Pathway,Respons…
MIMAT0000063	let-7a-5p (and other miRNAs w/seed GAGGUAG)	9,55E−01	TargetScan Human	High (predicted)	THRA	DHCR24 Signaling Pathway,G Protein Signaling Mediated by Tubby,Generic Transcription Pathway,SUMOylation of intracellular receptors,TR/RXR Activation,White Adipose Tissue Browning Pathway
MIMAT0000063	let-7a-5p (and other miRNAs w/seed GAGGUAG)	9,55E−01	TargetScan Mouse,TargetScan Human	High (predicted)	THRSP	Carnitine metabolism,TR/RXR Activation
MIMAT0000063	let-7a-5p (and other miRNAs w/seed GAGGUAG)	9,55E−01	TargetScan Mouse,TargetScan Human	High (predicted),Moderate (predicted)	TIMM17B	Cyclophilin Signaling Pathway,Mitochondrial protein import,Necroptosis Signaling Pathway,Neutrophil Extracellular Trap Signaling Pathway,Sirtuin Signaling Pathway
MIMAT0000063	let-7a-5p (and other miRNAs w/seed GAGGUAG)	9,55E−01	miRecords	Experimentally Observed	TLR4	Activin Inhibin Signaling Pathway,Altered T Cell and B Cell Signaling in Rheumatoid Arthritis,Autophagy,Cachexia Signaling Pathway,Caspase activation via Death Receptors in the presence of ligand,Cerebral Malformation Signaling Pathway,Class I MHC mediated antigen processing and presentation,CLEAR Signaling Pathway,Colorectal Cancer Metastasis Signaling,Communication between Innate and Adaptive I…
MIMAT0000063	let-7a-5p (and other miRNAs w/seed GAGGUAG)	9,55E−01	TargetScan Mouse,TargetScan Human	High (predicted),Moderate (predicted)	TMC7
MIMAT0000063	let-7a-5p (and other miRNAs w/seed GAGGUAG)	9,55E−01	TargetScan Human	High (predicted)	TMEM178B
MIMAT0000063	let-7a-5p (and other miRNAs w/seed GAGGUAG)	9,55E−01	TargetScan Human	High (predicted)	TMEM234
MIMAT0000063	let-7a-5p (and other miRNAs w/seed GAGGUAG)	9,55E−01	TargetScan Mouse,TargetScan Human	High (predicted)	TMEM41A
MIMAT0000063	let-7a-5p (and other miRNAs w/seed GAGGUAG)	9,55E−01	TargetScan Mouse,TargetScan Human	High (predicted),Moderate (predicted)	TMPPE
MIMAT0000063	let-7a-5p (and other miRNAs w/seed GAGGUAG)	9,55E−01	TargetScan Human	High (predicted)	TNFSF10	Adrenergic Receptor Signaling Pathway (Enhanced),Airway Pathology in Chronic Obstructive Pulmonary Disease,Autism Signaling Pathway,Cachexia Signaling Pathway,Cardiac Hypertrophy Signaling (Enhanced),Caspase activation via Death Receptors in the presence of ligand,CDX Gastrointestinal Cancer Signaling Pathway,CGAS-STING Signaling Pathway,Chronic Myeloid Leukemia Signaling,Crosstalk between Dendri…
MIMAT0000063	let-7a-5p (and other miRNAs w/seed GAGGUAG)	9,55E−01	TargetScan Human	High (predicted)	TNFSF9	4-1BB Signaling in T Lymphocytes,Adrenergic Receptor Signaling Pathway (Enhanced),Airway Pathology in Chronic Obstructive Pulmonary Disease,Autism Signaling Pathway,Cachexia Signaling Pathway,Cardiac Hypertrophy Signaling (Enhanced),CDX Gastrointestinal Cancer Signaling Pathway,CGAS-STING Signaling Pathway,Erythropoietin Signaling Pathway,FXR/RXR Activation,Glycation Signaling Pathway,Hematoma Re…
MIMAT0000063	let-7a-5p (and other miRNAs w/seed GAGGUAG)	9,55E−01	TargetScan Human	High (predicted)	TP53	Adipogenesis pathway,Amyotrophic Lateral Sclerosis Signaling,Apoptosis Signaling,Aryl Hydrocarbon Receptor Signaling,ATM Signaling,Autophagy,BAG2 Signaling Pathway,Basal Cell Carcinoma Signaling,BER (Base Excision Repair) Pathway,Bladder Cancer Signaling,Breast Cancer Regulation by Stathmin1,Cancer Drug Resistance by Drug Efflux,Cell Cycle Checkpoints,Cell Cycle: G1/S Checkpoint Regulation,Cell C…
MIMAT0000063	let-7a-5p (and other miRNAs w/seed GAGGUAG)	9,55E−01	Ingenuity Expert Findings	Experimentally Observed	TPM1	ABRA Signaling Pathway,Calcium Signaling,Dilated Cardiomyopathy Signaling Pathway,S100 Family Signaling Pathway,Smooth Muscle Contraction,Striated Muscle Contraction
MIMAT0000063	let-7a-5p (and other miRNAs w/seed GAGGUAG)	9,55E−01	TarBase,TargetScan Human	Experimentally Observed,High (predicted)	TPM2	ABRA Signaling Pathway,Calcium Signaling,S100 Family Signaling Pathway,Smooth Muscle Contraction,Striated Muscle Contraction
MIMAT0000063	let-7a-5p (and other miRNAs w/seed GAGGUAG)	9,55E−01	TargetScan Human	High (predicted)	TREML1	Immunoregulatory interactions between a Lymphoid and a non-Lymphoid cell
MIMAT0000063	let-7a-5p (and other miRNAs w/seed GAGGUAG)	9,55E−01	TargetScan Mouse,TarBase,TargetScan Human,miRecords	Experimentally Observed,High (predicted)	TRIM71	Class I MHC mediated antigen processing and presentation
MIMAT0000063	let-7a-5p (and other miRNAs w/seed GAGGUAG)	9,55E−01	TarBase	Experimentally Observed	TRMT1
MIMAT0000063	let-7a-5p (and other miRNAs w/seed GAGGUAG)	9,55E−01	TargetScan Human	High (predicted)	TSPYL5
MIMAT0000063	let-7a-5p (and other miRNAs w/seed GAGGUAG)	9,55E−01	TargetScan Human	High (predicted)	TTC31
MIMAT0000063	let-7a-5p (and other miRNAs w/seed GAGGUAG)	9,55E−01	TarBase	Experimentally Observed	TTC9C
MIMAT0000063	let-7a-5p (and other miRNAs w/seed GAGGUAG)	9,55E−01	TargetScan Mouse,TargetScan Human	High (predicted)	TTLL4	Carboxyterminal post-translational modifications of tubulin
MIMAT0000063	let-7a-5p (and other miRNAs w/seed GAGGUAG)	9,55E−01	TargetScan Human	High (predicted)	TUBB4A	14-3-3-mediated Signaling,Activation of NMDA receptors and postsynaptic events,Aggrephagy,Assembly and cell surface presentation of NMDA receptors,Axonal Guidance Signaling,Breast Cancer Regulation by Stathmin1,Carboxyterminal post-translational modifications of tubulin,Cilia Biogenesis Signaling Pathway,Cilium Assembly,COPI-mediated anterograde transport,Coronavirus Replication Pathway,Gap Junct…
MIMAT0000063	let-7a-5p (and other miRNAs w/seed GAGGUAG)	9,55E−01	TargetScan Mouse,miRecords	Experimentally Observed,Moderate (predicted)	TUSC2
MIMAT0000063	let-7a-5p (and other miRNAs w/seed GAGGUAG)	9,55E−01	TarBase	Experimentally Observed	TYMS	dTMP De Novo Biosynthesis,Folate Signaling Pathway,ID1 Signaling Pathway,Interconversion of nucleotide di- and triphosphates,Mitotic G1 phase and G1/S transition,Pyrimidine Deoxyribonucleotides De Novo Biosynthesis I
MIMAT0000063	let-7a-5p (and other miRNAs w/seed GAGGUAG)	9,55E−01	TargetScan Human	High (predicted)	UFM1	UFMylation Signaling Pathway
MIMAT0000063	let-7a-5p (and other miRNAs w/seed GAGGUAG)	9,55E−01	TargetScan Mouse,TargetScan Human	High (predicted),Moderate (predicted)	UGCG	Sphingolipid metabolism
MIMAT0000063	let-7a-5p (and other miRNAs w/seed GAGGUAG)	9,55E−01	TarBase	Experimentally Observed	UGT8	Sphingolipid metabolism,Xenobiotic Metabolism CAR Signaling Pathway,Xenobiotic Metabolism General Signaling Pathway,Xenobiotic Metabolism PXR Signaling Pathway,Xenobiotic Metabolism Signaling
MIMAT0000063	let-7a-5p (and other miRNAs w/seed GAGGUAG)	9,55E−01	TarBase	Experimentally Observed	UHRF1	Chromatin modifications during the maternal to zygotic transition (MZT),DNA methylation,DNA Methylation and Transcriptional Repression Signaling,Histone Modification Signaling Pathway
MIMAT0000063	let-7a-5p (and other miRNAs w/seed GAGGUAG)	9,55E−01	TargetScan Mouse,TargetScan Human	High (predicted)	UHRF2	SUMOylation of transcription cofactors
MIMAT0000063	let-7a-5p (and other miRNAs w/seed GAGGUAG)	9,55E−01	TargetScan Mouse,TargetScan Human	High (predicted)	USP38	Protein Ubiquitination Pathway
MIMAT0000063	let-7a-5p (and other miRNAs w/seed GAGGUAG)	9,55E−01	TargetScan Human	High (predicted)	USP44	Deubiquitination,Histone Modification Signaling Pathway,Protein Ubiquitination Pathway
MIMAT0000063	let-7a-5p (and other miRNAs w/seed GAGGUAG)	9,55E−01	TargetScan Mouse,TargetScan Human	High (predicted),Moderate (predicted)	UTRN	Agrin Interactions at Neuromuscular Junction,Dilated Cardiomyopathy Signaling Pathway,EGR2 and SOX10-mediated initiation of Schwann cell myelination
MIMAT0000063	let-7a-5p (and other miRNAs w/seed GAGGUAG)	9,55E−01	TargetScan Human	High (predicted)	UTY	Chromatin organization,Histone Modification Signaling Pathway
MIMAT0000063	let-7a-5p (and other miRNAs w/seed GAGGUAG)	9,55E−01	Ingenuity Expert Findings	Experimentally Observed	VCAN	Centrosomal KIAA0586 Signaling Pathway,Extracellular matrix organization,Glycosaminoglycan metabolism,Post-translational protein phosphorylation,Regulation of Insulin-like Growth Factor (IGF) transport and uptake by IGFBPs,Semaphorin Neuronal Repulsive Signaling Pathway
MIMAT0000063	let-7a-5p (and other miRNAs w/seed GAGGUAG)	9,55E−01	miRecords	Experimentally Observed	VIM	14-3-3-mediated Signaling,Aggrephagy,Apoptotic execution phase,Chaperone Mediated Autophagy,CSDE1 Signaling Pathway,Endocannabinoid Cancer Inhibition Pathway,HIF1α Signaling,HOTAIR Regulatory Pathway,ID1 Signaling Pathway,ILK Signaling,Interleukin-4 and Interleukin-13 signaling,Late endosomal microautophagy,MSP-RON Signaling in Cancer Cells Pathway,Pulmonary Fibrosis Idiopathic Signaling Pathway,…
MIMAT0000063	let-7a-5p (and other miRNAs w/seed GAGGUAG)	9,55E−01	TarBase	Experimentally Observed	VPS39	Autophagy,Microautophagy Signaling Pathway,Phagosome Maturation
MIMAT0000063	let-7a-5p (and other miRNAs w/seed GAGGUAG)	9,55E−01	TargetScan Mouse,TargetScan Human	High (predicted)	VSTM5
MIMAT0000063	let-7a-5p (and other miRNAs w/seed GAGGUAG)	9,55E−01	TargetScan Mouse,TargetScan Human	High (predicted),Moderate (predicted)	WDR37
MIMAT0000063	let-7a-5p (and other miRNAs w/seed GAGGUAG)	9,55E−01	miRecords	Experimentally Observed	WNT1	Autism Signaling Pathway,Axonal Guidance Signaling,Basal Cell Carcinoma Signaling,Beta-catenin independent WNT signaling,Bone Mineralization Signaling Pathway,Cardiac Hypertrophy Signaling (Enhanced),CDX Gastrointestinal Cancer Signaling Pathway,Chronic Myeloid Leukemia Signaling,Class B/2 (Secretin family receptors),Colorectal Cancer Metastasis Signaling,Cyclophilin Signaling Pathway,Erythropoie…
MIMAT0000063	let-7a-5p (and other miRNAs w/seed GAGGUAG)	9,55E−01	TargetScan Mouse,TargetScan Human	High (predicted),Moderate (predicted)	WNT9A	Autism Signaling Pathway,Axonal Guidance Signaling,Basal Cell Carcinoma Signaling,Bone Mineralization Signaling Pathway,Cardiac Hypertrophy Signaling (Enhanced),CDX Gastrointestinal Cancer Signaling Pathway,Chronic Myeloid Leukemia Signaling,Class B/2 (Secretin family receptors),Colorectal Cancer Metastasis Signaling,Cyclophilin Signaling Pathway,Factors Promoting Cardiogenesis in Vertebrates,Gli…
MIMAT0000063	let-7a-5p (and other miRNAs w/seed GAGGUAG)	9,55E−01	TargetScan Human	High (predicted)	XCR1	BBSome Signaling Pathway,Breast Cancer Regulation by Stathmin1,cAMP-mediated signaling,Cellular Effects of Sildenafil (Viagra),Class A/1 (Rhodopsin-like receptors),CREB Signaling in Neurons,FAK Signaling,G alpha (q) signalling events,G-Protein Coupled Receptor Signaling,Gαi Signaling,Lung Ionic Balance Signaling Pathway,Molecular Mechanisms of Cancer,Phagosome Formation,S100 Family Signaling Path…
MIMAT0000063	let-7a-5p (and other miRNAs w/seed GAGGUAG)	9,55E−01	TargetScan Mouse,TargetScan Human	High (predicted)	XKR8
MIMAT0000063	let-7a-5p (and other miRNAs w/seed GAGGUAG)	9,55E−01	TargetScan Mouse,TargetScan Human	High (predicted)	XRN1	Deadenylation-dependent mRNA decay,Inhibition of ARE-Mediated mRNA Degradation Pathway,MicroRNA Biogenesis Signaling Pathway,Regulation of mRNA stability by proteins that bind AU-rich elements,Ribosomal Quality Control Signaling Pathway
MIMAT0000063	let-7a-5p (and other miRNAs w/seed GAGGUAG)	9,55E−01	TargetScan Mouse,TargetScan Human	High (predicted)	YOD1	Deubiquitination
MIMAT0000063	let-7a-5p (and other miRNAs w/seed GAGGUAG)	9,55E−01	TargetScan Human	High (predicted)	YPEL2
MIMAT0000063	let-7a-5p (and other miRNAs w/seed GAGGUAG)	9,55E−01	TargetScan Mouse,TargetScan Human	High (predicted)	ZBTB16	Class I MHC mediated antigen processing and presentation,Neddylation,RAR Activation,Sheddase Signaling Pathway
MIMAT0000063	let-7a-5p (and other miRNAs w/seed GAGGUAG)	9,55E−01	TargetScan Mouse,TargetScan Human	High (predicted),Moderate (predicted)	ZBTB26
MIMAT0000063	let-7a-5p (and other miRNAs w/seed GAGGUAG)	9,55E−01	TargetScan Human	High (predicted)	ZBTB37
MIMAT0000063	let-7a-5p (and other miRNAs w/seed GAGGUAG)	9,55E−01	TargetScan Human	High (predicted)	ZBTB8B
MIMAT0000063	let-7a-5p (and other miRNAs w/seed GAGGUAG)	9,55E−01	TargetScan Mouse,TargetScan Human	High (predicted)	ZC3H3
MIMAT0000063	let-7a-5p (and other miRNAs w/seed GAGGUAG)	9,55E−01	TargetScan Mouse,TargetScan Human	High (predicted)	ZC3HAV1L
MIMAT0000063	let-7a-5p (and other miRNAs w/seed GAGGUAG)	9,55E−01	TargetScan Mouse,TargetScan Human	High (predicted),Moderate (predicted)	ZCCHC3
MIMAT0000063	let-7a-5p (and other miRNAs w/seed GAGGUAG)	9,55E−01	TargetScan Human	High (predicted)	ZCCHC9
MIMAT0000063	let-7a-5p (and other miRNAs w/seed GAGGUAG)	9,55E−01	TargetScan Mouse,TargetScan Human	High (predicted),Moderate (predicted)	ZFYVE26
MIMAT0000063	let-7a-5p (and other miRNAs w/seed GAGGUAG)	9,55E−01	TargetScan Human	High (predicted)	ZNF226	Generic Transcription Pathway
MIMAT0000063	let-7a-5p (and other miRNAs w/seed GAGGUAG)	9,55E−01	TargetScan Human	High (predicted)	ZNF256	Generic Transcription Pathway
MIMAT0000063	let-7a-5p (and other miRNAs w/seed GAGGUAG)	9,55E−01	TargetScan Human	High (predicted)	ZNF275
MIMAT0000063	let-7a-5p (and other miRNAs w/seed GAGGUAG)	9,55E−01	TargetScan Human	High (predicted)	ZNF280B
MIMAT0000063	let-7a-5p (and other miRNAs w/seed GAGGUAG)	9,55E−01	TargetScan Mouse,TargetScan Human	High (predicted),Moderate (predicted)	ZNF341
MIMAT0000063	let-7a-5p (and other miRNAs w/seed GAGGUAG)	9,55E−01	TargetScan Human	High (predicted)	ZNF436-AS1
MIMAT0000063	let-7a-5p (and other miRNAs w/seed GAGGUAG)	9,55E−01	TargetScan Human	High (predicted)	ZNF451
MIMAT0000063	let-7a-5p (and other miRNAs w/seed GAGGUAG)	9,55E−01	TargetScan Mouse,TargetScan Human	High (predicted),Moderate (predicted)	ZNF473	Generic Transcription Pathway,Processing of Capped Intronless Pre-mRNA,RNA Polymerase II Transcription
MIMAT0000063	let-7a-5p (and other miRNAs w/seed GAGGUAG)	9,55E−01	TargetScan Mouse,TargetScan Human	High (predicted)	ZNF512B	RHO GTPase cycle
MIMAT0000063	let-7a-5p (and other miRNAs w/seed GAGGUAG)	9,55E−01	TargetScan Mouse,TargetScan Human	High (predicted),Moderate (predicted)	ZNF583	Generic Transcription Pathway
MIMAT0000063	let-7a-5p (and other miRNAs w/seed GAGGUAG)	9,55E−01	TargetScan Human	High (predicted)	ZNF689	Generic Transcription Pathway
MIMAT0000063	let-7a-5p (and other miRNAs w/seed GAGGUAG)	9,55E−01	TargetScan Human	High (predicted)	ZNF70	Generic Transcription Pathway
MIMAT0000063	let-7a-5p (and other miRNAs w/seed GAGGUAG)	9,55E−01	TargetScan Mouse,TargetScan Human	High (predicted)	ZNF710	Generic Transcription Pathway
MIMAT0000063	let-7a-5p (and other miRNAs w/seed GAGGUAG)	9,55E−01	TargetScan Human	High (predicted)	ZNF738	Generic Transcription Pathway
MIMAT0000063	let-7a-5p (and other miRNAs w/seed GAGGUAG)	9,55E−01	TargetScan Human	High (predicted)	ZNF784
MIMAT0000462	miR-1-3p (and other miRNAs w/seed GGAAUGU)	9,55E−01	TarBase	Experimentally Observed	ABHD11	Gustation Pathway,Pancreatic Secretion Signaling Pathway
MIMAT0000462	miR-1-3p (and other miRNAs w/seed GGAAUGU)	9,55E−01	TargetScan Mouse,TargetScan Human	High (predicted)	ABHD2	Gustation Pathway,Pancreatic Secretion Signaling Pathway,Triacylglycerol Degradation
MIMAT0000462	miR-1-3p (and other miRNAs w/seed GGAAUGU)	9,55E−01	TarBase,miRecords	Experimentally Observed	ADAR	Activation of IRF by Cytosolic Pattern Recognition Receptors,Chronic Myeloid Leukemia Signaling,Interferon alpha/beta signaling,MicroRNA Biogenesis Signaling Pathway,mRNA Editing,PKR-mediated signaling
MIMAT0000462	miR-1-3p (and other miRNAs w/seed GGAAUGU)	9,55E−01	TargetScan Mouse,TarBase,TargetScan Human	Experimentally Observed,High (predicted)	ADPGK	Glucose metabolism,Pyridoxal 5'-phosphate Salvage Pathway,Salvage Pathways of Pyrimidine Ribonucleotides
MIMAT0000462	miR-1-3p (and other miRNAs w/seed GGAAUGU)	9,55E−01	TarBase	Experimentally Observed	AGMAT	Arginine Degradation I (Arginase Pathway),Arginine Degradation VI (Arginase 2 Pathway),Citrulline Biosynthesis,Metabolism of polyamines,Superpathway of Citrulline Metabolism,Urea Cycle
MIMAT0000462	miR-1-3p (and other miRNAs w/seed GGAAUGU)	9,55E−01	TarBase	Experimentally Observed	AGRN	Agrin Interactions at Neuromuscular Junction,Extracellular matrix organization,Glycosaminoglycan metabolism,Integrin cell surface interactions,NCAM signaling for neurite out-growth,Retinoid metabolism and transport
MIMAT0000462	miR-1-3p (and other miRNAs w/seed GGAAUGU)	9,55E−01	TargetScan Mouse,TarBase,miRecords	Experimentally Observed,Moderate (predicted)	ANKIB1
MIMAT0000462	miR-1-3p (and other miRNAs w/seed GGAAUGU)	9,55E−01	TargetScan Human	High (predicted)	ANKRD13C-DT
MIMAT0000462	miR-1-3p (and other miRNAs w/seed GGAAUGU)	9,55E−01	TargetScan Mouse,TarBase,TargetScan Human,miRecords	Experimentally Observed,High (predicted)	ANKRD29
MIMAT0000462	miR-1-3p (and other miRNAs w/seed GGAAUGU)	9,55E−01	TarBase,TargetScan Human	Experimentally Observed,Moderate (predicted)	ANP32B
MIMAT0000462	miR-1-3p (and other miRNAs w/seed GGAAUGU)	9,55E−01	TarBase	Experimentally Observed	ANPEP	Epithelial Membrane Protein Signaling Pathway,Glutathione-mediated Detoxification,Metabolism of Angiotensinogen to Angiotensins,Neutrophil degranulation,γ-glutamyl Cycle
MIMAT0000462	miR-1-3p (and other miRNAs w/seed GGAAUGU)	9,55E−01	TargetScan Mouse,TarBase,TargetScan Human	Experimentally Observed,High (predicted)	ANXA2	BAG2 Signaling Pathway,Dissolution of Fibrin Clot,Gene and protein expression by JAK-STAT signaling after IL-12 stimulation,Neutrophil degranulation,Osteoarthritis Pathway,S100 Family Signaling Pathway,Smooth Muscle Contraction,TRIM21 Intracellular Antibody Signaling Pathway
MIMAT0000462	miR-1-3p (and other miRNAs w/seed GGAAUGU)	9,55E−01	TargetScan Mouse,TargetScan Human	High (predicted)	AP1G1	Clathrin-mediated Endocytosis Signaling,CTLA4 Signaling in Cytotoxic T Lymphocytes,Eicosanoid Signaling,Hepatitis B Chronic Liver Pathogenesis Signaling Pathway,MHC class II antigen presentation,Phagosome Formation,Protein Sorting Signaling Pathway,TP53 Regulates Transcription of DNA Repair Genes,trans-Golgi Network Vesicle Budding,Virus Entry via Endocytic Pathways
MIMAT0000462	miR-1-3p (and other miRNAs w/seed GGAAUGU)	9,55E−01	TarBase	Experimentally Observed	AP3B1	Clathrin-mediated Endocytosis Signaling,Pathogen Induced Cytokine Storm Signaling Pathway,Protein Sorting Signaling Pathway,trans-Golgi Network Vesicle Budding,Virus Entry via Endocytic Pathways
MIMAT0000462	miR-1-3p (and other miRNAs w/seed GGAAUGU)	9,55E−01	TargetScan Mouse,TarBase	Experimentally Observed,Moderate (predicted)	AP3D1	Clathrin-mediated Endocytosis Signaling,Protein Sorting Signaling Pathway,Virus Entry via Endocytic Pathways
MIMAT0000462	miR-1-3p (and other miRNAs w/seed GGAAUGU)	9,55E−01	TargetScan Mouse,TarBase,TargetScan Human,miRecords	Experimentally Observed,High (predicted),Moderate (predicted)	ARCN1	Caveolar-mediated Endocytosis Signaling,COPI-mediated anterograde transport,Coronavirus Replication Pathway,Intra-Golgi and retrograde Golgi-to-ER traffic,Protein Sorting Signaling Pathway
MIMAT0000462	miR-1-3p (and other miRNAs w/seed GGAAUGU)	9,55E−01	TargetScan Mouse,TarBase,TargetScan Human,miRecords	Experimentally Observed,Moderate (predicted)	ARF3	COPI-mediated anterograde transport,Ferroptosis Signaling Pathway,HER-2 Signaling in Breast Cancer,Integrin Signaling,Intra-Golgi and retrograde Golgi-to-ER traffic,PI Metabolism,ROBO SLIT Signaling Pathway
MIMAT0000462	miR-1-3p (and other miRNAs w/seed GGAAUGU)	9,55E−01	TargetScan Mouse,TarBase,miRecords	Experimentally Observed,Moderate (predicted)	ARF4	Cilium Assembly,COPI-mediated anterograde transport,Ferroptosis Signaling Pathway,HER-2 Signaling in Breast Cancer,Integrin Signaling,Intra-Golgi and retrograde Golgi-to-ER traffic,ROBO SLIT Signaling Pathway
MIMAT0000462	miR-1-3p (and other miRNAs w/seed GGAAUGU)	9,55E−01	TarBase,miRecords	Experimentally Observed	ARHGAP29	RHO GTPase cycle
MIMAT0000462	miR-1-3p (and other miRNAs w/seed GGAAUGU)	9,55E−01	TarBase,miRecords	Experimentally Observed	ARHGEF18	Breast Cancer Regulation by Stathmin1,G alpha (12/13) signalling events,Molecular Mechanisms of Cancer,p75 NTR receptor-mediated signalling,Pancreatic Secretion Signaling Pathway,Phospholipase C Signaling,Reelin Signaling in Neurons,RHO GTPase cycle,RHOGDI Signaling,Signaling by Rho Family GTPases,Signaling by TGF-beta Receptor Complex,Thrombin Signaling
MIMAT0000462	miR-1-3p (and other miRNAs w/seed GGAAUGU)	9,55E−01	TarBase	Experimentally Observed	ARID1A	AMPK Signaling,Chromatin organization,Glucocorticoid Receptor Signaling,MITF-M-dependent gene expression,RAR Activation,Regulation of endogenous retroelements,Ribonucleotide Reductase Signaling Pathway,Role of BRCA1 in DNA Damage Response,Transcriptional regulation by RUNX1
MIMAT0000462	miR-1-3p (and other miRNAs w/seed GGAAUGU)	9,55E−01	TargetScan Mouse,TarBase,TargetScan Human	Experimentally Observed,Moderate (predicted)	ARID2	AMPK Signaling,Chromatin organization,Glucocorticoid Receptor Signaling,RAR Activation,Ribonucleotide Reductase Signaling Pathway,Role of BRCA1 in DNA Damage Response,Transcriptional regulation by RUNX1
MIMAT0000462	miR-1-3p (and other miRNAs w/seed GGAAUGU)	9,55E−01	TargetScan Human	High (predicted)	ARPC3	Actin Cytoskeleton Signaling,Actin Nucleation by ARP-WASP Complex,Axonal Guidance Signaling,CD28 Signaling in T Helper Cells,CDC42 Signaling,Clathrin-mediated endocytosis,Clathrin-mediated Endocytosis Signaling,EPH-Ephrin signaling,Ephrin Receptor Signaling,Epithelial Adherens Junction Signaling,FAK Signaling,Fcgamma receptor (FCGR) dependent phagocytosis,Fcγ Receptor-mediated Phagocytosis in Mac…
MIMAT0000462	miR-1-3p (and other miRNAs w/seed GGAAUGU)	9,55E−01	TarBase,TargetScan Human	Experimentally Observed,High (predicted)	ASH2L	Activation of anterior HOX genes in hindbrain during early embryogenesis,Chromatin organization,Formation of WDR5-containing histone-modifying complexes,Role of OCT4 in Mammalian Embryonic Stem Cell Pluripotency,RUNX1 regulates megakaryocyte differentiation and platelet function,TCF dependent signaling in response to WNT
MIMAT0000462	miR-1-3p (and other miRNAs w/seed GGAAUGU)	9,55E−01	TarBase	Experimentally Observed	ATP6V0A1	Adrenergic Receptor Signaling Pathway (Enhanced),CGAS-STING Signaling Pathway,Chaperone Mediated Autophagy Signaling Pathway,CLEAR Signaling Pathway,Ion channel transport,Iron homeostasis signaling pathway,Iron uptake and transport,MITF-M-dependent gene expression,Neutrophil degranulation,Orexin Signaling Pathway,Parkinson's Signaling Pathway,Phagosome Maturation,Role of MAPK Signaling in Promoti…
MIMAT0000462	miR-1-3p (and other miRNAs w/seed GGAAUGU)	9,55E−01	miRecords	Experimentally Observed	ATP6V1B2	Adrenergic Receptor Signaling Pathway (Enhanced),Amino acids regulate mTORC1,CGAS-STING Signaling Pathway,Chaperone Mediated Autophagy Signaling Pathway,CLEAR Signaling Pathway,Ion channel transport,Iron homeostasis signaling pathway,Iron uptake and transport,MITF-M-dependent gene expression,Orexin Signaling Pathway,Parkinson's Signaling Pathway,Phagosome Maturation,Role of MAPK Signaling in Prom…
MIMAT0000462	miR-1-3p (and other miRNAs w/seed GGAAUGU)	9,55E−01	TarBase,TargetScan Human,miRecords	Experimentally Observed,Moderate (predicted)	AXL	Hematoma Resolution Signaling Pathway,IL-15 Production,Necroptosis Signaling Pathway,Pulmonary Fibrosis Idiopathic Signaling Pathway,Signaling by VEGF,Sperm Motility
MIMAT0000462	miR-1-3p (and other miRNAs w/seed GGAAUGU)	9,55E−01	TargetScan Mouse,TargetScan Human	High (predicted),Moderate (predicted)	AZIN1	Metabolism of polyamines,Polyamine Regulation in Colon Cancer
MIMAT0000462	miR-1-3p (and other miRNAs w/seed GGAAUGU)	9,55E−01	TarBase,TargetScan Human	Experimentally Observed,Moderate (predicted)	BCKDHB	Autism Signaling Pathway,Branched-chain amino acid catabolism,Branched-chain α-keto acid Dehydrogenase Complex,Valine Degradation I
MIMAT0000462	miR-1-3p (and other miRNAs w/seed GGAAUGU)	9,55E−01	miRecords	Experimentally Observed	BCL2	Acetylcholine Receptor Signaling Pathway,Adrenomedullin signaling pathway,Amyotrophic Lateral Sclerosis Signaling,Apoptosis Signaling,Autophagy,BEX2 Signaling Pathway,Cachexia Signaling Pathway,Cellular Effects of Sildenafil (Viagra),Ceramide Signaling,Chronic Myeloid Leukemia Signaling,Coronavirus Pathogenesis Pathway,Cytotoxic T Lymphocyte-mediated Apoptosis of Target Cells,Death Receptor Signa…
MIMAT0000462	miR-1-3p (and other miRNAs w/seed GGAAUGU)	9,55E−01	TargetScan Mouse,Ingenuity Expert Findings,TarBase,TargetScan Human,miRecords	Experimentally Observed,High (predicted)	BDNF	Adrenergic Receptor Signaling Pathway (Enhanced),Autism Signaling Pathway,Axonal Guidance Signaling,BBSome Signaling Pathway,CDK5 Signaling,Circadian Rhythm Signaling,Corticotropin Releasing Hormone Signaling,Cyclophilin Signaling Pathway,Docosahexaenoic Acid (DHA) Signaling,Glutaminergic Receptor Signaling Pathway (Enhanced),Human Embryonic Stem Cell Pluripotency,Huntington's Disease Signaling,M…
MIMAT0000462	miR-1-3p (and other miRNAs w/seed GGAAUGU)	9,55E−01	TargetScan Mouse,TarBase,TargetScan Human,miRecords	Experimentally Observed,Moderate (predicted)	BLCAP
MIMAT0000462	miR-1-3p (and other miRNAs w/seed GGAAUGU)	9,55E−01	TarBase,TargetScan Human	Experimentally Observed,Moderate (predicted)	BRI3BP
MIMAT0000462	miR-1-3p (and other miRNAs w/seed GGAAUGU)	9,55E−01	TargetScan Mouse,TargetScan Human	High (predicted)	BSCL2	Adipogenesis pathway
MIMAT0000462	miR-1-3p (and other miRNAs w/seed GGAAUGU)	9,55E−01	TarBase,miRecords	Experimentally Observed	C1orf56
MIMAT0000462	miR-1-3p (and other miRNAs w/seed GGAAUGU)	9,55E−01	TargetScan Mouse,TargetScan Human	High (predicted),Moderate (predicted)	C2orf69
MIMAT0000462	miR-1-3p (and other miRNAs w/seed GGAAUGU)	9,55E−01	TargetScan Human	High (predicted)	C9orf152
MIMAT0000462	miR-1-3p (and other miRNAs w/seed GGAAUGU)	9,55E−01	TargetScan Mouse,TargetScan Human	High (predicted)	CAAP1
MIMAT0000462	miR-1-3p (and other miRNAs w/seed GGAAUGU)	9,55E−01	miRecords	Experimentally Observed	CALM1	Acetylcholine Receptor Signaling Pathway,Activation of kainate receptors upon glutamate binding,Activation of NMDA receptors and postsynaptic events,Adrenomedullin signaling pathway,Androgen Signaling,Apelin Endothelial Signaling Pathway,Autophagy,B Cell Receptor Signaling,Beta-catenin independent WNT signaling,C-type lectin receptors (CLRs),Calcium Signaling,Calcium-induced T Lymphocyte Apoptosi…
MIMAT0000462	miR-1-3p (and other miRNAs w/seed GGAAUGU)	9,55E−01	TargetScan Mouse,TargetScan Human,miRecords	Experimentally Observed,Moderate (predicted)	CALM2	Acetylcholine Receptor Signaling Pathway,Adrenomedullin signaling pathway,Androgen Signaling,Apelin Endothelial Signaling Pathway,Autophagy,B Cell Receptor Signaling,Calcium Signaling,Calcium-induced T Lymphocyte Apoptosis,cAMP-mediated signaling,Cardiac Hypertrophy Signaling,Cardiac Hypertrophy Signaling (Enhanced),CCR3 Signaling in Eosinophils,CCR5 Signaling in Macrophages,CD28 Signaling in T H…
MIMAT0000462	miR-1-3p (and other miRNAs w/seed GGAAUGU)	9,55E−01	TarBase,miRecords	Experimentally Observed	CAND1	Iron uptake and transport,Neddylation,Neutrophil degranulation,PPARα/RXRα Activation
MIMAT0000462	miR-1-3p (and other miRNAs w/seed GGAAUGU)	9,55E−01	TargetScan Mouse,TarBase,miRecords	Experimentally Observed,Moderate (predicted)	CAP1	Ephrin B Signaling,Neutrophil degranulation,Response to elevated platelet cytosolic Ca2+,ROBO SLIT Signaling Pathway,Signaling by ROBO receptors
MIMAT0000462	miR-1-3p (and other miRNAs w/seed GGAAUGU)	9,55E−01	TargetScan Human	High (predicted)	CCDC146
MIMAT0000462	miR-1-3p (and other miRNAs w/seed GGAAUGU)	9,55E−01	TargetScan Human	High (predicted)	CCL2	Agranulocyte Adhesion and Diapedesis,Airway Inflammation in Asthma,Airway Pathology in Chronic Obstructive Pulmonary Disease,Apelin Endothelial Signaling Pathway,ATF4 activates genes in response to endoplasmic reticulum stress,Atherosclerosis Signaling,Autism Signaling Pathway,Cachexia Signaling Pathway,Cerebral Malformation Signaling Pathway,CGAS-STING Signaling Pathway,Chemokine Signaling,Class…
MIMAT0000462	miR-1-3p (and other miRNAs w/seed GGAAUGU)	9,55E−01	TargetScan Human	High (predicted)	CCND2	Activin Inhibin Signaling Pathway,Aryl Hydrocarbon Receptor Signaling,Breast Cancer Regulation by Stathmin1,Cell Cycle: G1/S Checkpoint Regulation,Chronic Myeloid Leukemia Signaling,Cyclins and Cell Cycle Regulation,Endocannabinoid Cancer Inhibition Pathway,Erythropoietin Signaling Pathway,GADD45 Signaling,Glioblastoma Multiforme Signaling,Glioma Signaling,Hereditary Breast Cancer Signaling,IL-8 …
MIMAT0000462	miR-1-3p (and other miRNAs w/seed GGAAUGU)	9,55E−01	TargetScan Mouse,TarBase,TargetScan Human,miRecords	Experimentally Observed,High (predicted)	CCSAP
MIMAT0000462	miR-1-3p (and other miRNAs w/seed GGAAUGU)	9,55E−01	TargetScan Human	High (predicted)	CDC42SE1	CDC42 Signaling
MIMAT0000462	miR-1-3p (and other miRNAs w/seed GGAAUGU)	9,55E−01	TarBase	Experimentally Observed	CDCP1
MIMAT0000462	miR-1-3p (and other miRNAs w/seed GGAAUGU)	9,55E−01	TargetScan Mouse,TarBase,TargetScan Human,miRecords	Experimentally Observed,High (predicted),Moderate (predicted)	CDK14	Cell Cycle Control of Chromosomal Replication,DNA Methylation and Transcriptional Repression Signaling
MIMAT0000462	miR-1-3p (and other miRNAs w/seed GGAAUGU)	9,55E−01	TargetScan Mouse,miRecords	Experimentally Observed,Moderate (predicted)	CDK9	Cell Cycle Control of Chromosomal Replication,DNA Methylation and Transcriptional Repression Signaling,ESR-mediated signaling,Histone Modification Signaling Pathway,RNA polymerase II transcribes snRNA genes,RNA Polymerase II Transcription,TP53 Regulates Transcription of DNA Repair Genes,Transcriptional activity of SMAD2/SMAD3:SMAD4 heterotrimer
MIMAT0000462	miR-1-3p (and other miRNAs w/seed GGAAUGU)	9,55E−01	TargetScan Human	High (predicted)	CDON	Hedgehog 'on' state,Myogenesis
MIMAT0000462	miR-1-3p (and other miRNAs w/seed GGAAUGU)	9,55E−01	TargetScan Mouse,TarBase,TargetScan Human,miRecords	Experimentally Observed,Moderate (predicted)	CERS2	Sphingolipid metabolism
MIMAT0000462	miR-1-3p (and other miRNAs w/seed GGAAUGU)	9,55E−01	TarBase,miRecords	Experimentally Observed	CHST11	Chondroitin Sulfate Biosynthesis,Chondroitin Sulfate Biosynthesis (Late Stages),Dermatan Sulfate Biosynthesis,Dermatan Sulfate Biosynthesis (Late Stages),Glycosaminoglycan metabolism,Heparan Sulfate Biosynthesis,Heparan Sulfate Biosynthesis (Late Stages),LPS/IL-1 Mediated Inhibition of RXR Function,Xenobiotic Metabolism CAR Signaling Pathway,Xenobiotic Metabolism PXR Signaling Pathway,Xenobiotic …
MIMAT0000462	miR-1-3p (and other miRNAs w/seed GGAAUGU)	9,55E−01	TargetScan Mouse,TarBase,TargetScan Human,miRecords	Experimentally Observed,High (predicted),Moderate (predicted)	CHSY1	Chondroitin and Dermatan Biosynthesis,Chondroitin Sulfate Biosynthesis,Chondroitin Sulfate Biosynthesis (Late Stages),Dermatan Sulfate Biosynthesis,Glycosaminoglycan metabolism
MIMAT0000462	miR-1-3p (and other miRNAs w/seed GGAAUGU)	9,55E−01	TargetScan Mouse,TargetScan Human	High (predicted)	CITED2	Cellular response to hypoxia,FOXO-mediated transcription of cell death genes,PPAR Signaling,RAR Activation,Transcriptional regulation by the AP-2 (TFAP2) family of transcription factors,Xenobiotic Metabolism CAR Signaling Pathway,Xenobiotic Metabolism PXR Signaling Pathway,Xenobiotic Metabolism Signaling
MIMAT0000462	miR-1-3p (and other miRNAs w/seed GGAAUGU)	9,55E−01	TargetScan Human	High (predicted)	CKS1B	Cell Cycle: G2/M DNA Damage Checkpoint Regulation,Cerebral Malformation Signaling Pathway,Mitotic G1 phase and G1/S transition,S Phase,Small Cell Lung Cancer Signaling
MIMAT0000462	miR-1-3p (and other miRNAs w/seed GGAAUGU)	9,55E−01	TargetScan Mouse,TarBase,TargetScan Human,miRecords	Experimentally Observed,Moderate (predicted)	CLCN3	Insulin Secretion Signaling Pathway,Ion channel transport
MIMAT0000462	miR-1-3p (and other miRNAs w/seed GGAAUGU)	9,55E−01	TargetScan Mouse,TargetScan Human	High (predicted),Moderate (predicted)	CLTC	Beta-catenin independent WNT signaling,Cargo recognition for clathrin-mediated endocytosis,Clathrin-mediated endocytosis,Clathrin-mediated Endocytosis Signaling,CTLA4 Signaling in Cytotoxic T Lymphocytes,EPH-Ephrin signaling,Gap junction trafficking and regulation,Huntington's Disease Signaling,L1CAM interactions,MHC class II antigen presentation,Opioid Signaling Pathway,Plasma lipoprotein assemb…
MIMAT0000462	miR-1-3p (and other miRNAs w/seed GGAAUGU)	9,55E−01	TargetScan Mouse,TargetScan Human,miRecords	Experimentally Observed,High (predicted)	CNN3
MIMAT0000462	miR-1-3p (and other miRNAs w/seed GGAAUGU)	9,55E−01	TarBase	Experimentally Observed	CNOT6	Activation of anterior HOX genes in hindbrain during early embryogenesis,CSDE1 Signaling Pathway,Deadenylation-dependent mRNA decay,Inhibition of ARE-Mediated mRNA Degradation Pathway,M-decay: degradation of maternal mRNAs by maternally stored factors,mRNA 3 Prime End Processing Signaling Pathway,TP53 Regulates Transcription of Cell Cycle Genes
MIMAT0000462	miR-1-3p (and other miRNAs w/seed GGAAUGU)	9,55E−01	TarBase	Experimentally Observed	COIL
MIMAT0000462	miR-1-3p (and other miRNAs w/seed GGAAUGU)	9,55E−01	TargetScan Mouse,TarBase,TargetScan Human	Experimentally Observed,High (predicted)	CORO1C
MIMAT0000462	miR-1-3p (and other miRNAs w/seed GGAAUGU)	9,55E−01	TargetScan Mouse,TargetScan Human	High (predicted),Moderate (predicted)	CPED1
MIMAT0000462	miR-1-3p (and other miRNAs w/seed GGAAUGU)	9,55E−01	TargetScan Mouse,TargetScan Human	High (predicted),Moderate (predicted)	CPLX2	Huntington's Disease Signaling,SNARE Signaling Pathway,Synaptogenesis Signaling Pathway
MIMAT0000462	miR-1-3p (and other miRNAs w/seed GGAAUGU)	9,55E−01	TarBase	Experimentally Observed	CPOX	Heme Biosynthesis from Uroporphyrinogen-III I,Heme Biosynthesis II,Lung Ionic Balance Signaling Pathway,Metabolism of porphyrins,Mitochondrial Dysfunction
MIMAT0000462	miR-1-3p (and other miRNAs w/seed GGAAUGU)	9,55E−01	TargetScan Mouse,TargetScan Human	High (predicted),Moderate (predicted)	CREBL2
MIMAT0000462	miR-1-3p (and other miRNAs w/seed GGAAUGU)	9,55E−01	TarBase	Experimentally Observed	CSRP1	MTF1 activates gene expression
MIMAT0000462	miR-1-3p (and other miRNAs w/seed GGAAUGU)	9,55E−01	TargetScan Human	High (predicted)	CSTA	Keratinization
MIMAT0000462	miR-1-3p (and other miRNAs w/seed GGAAUGU)	9,55E−01	TarBase	Experimentally Observed	CTSC	Cargo concentration in the ER,COPII-mediated vesicle transport,MHC class II antigen presentation,Neutrophil degranulation,Phagosome Maturation,Role of Osteoblasts in Rheumatoid Arthritis Signaling Pathway
MIMAT0000462	miR-1-3p (and other miRNAs w/seed GGAAUGU)	9,55E−01	TargetScan Mouse,TargetScan Human	High (predicted),Moderate (predicted)	CTTNBP2NL
MIMAT0000462	miR-1-3p (and other miRNAs w/seed GGAAUGU)	9,55E−01	TargetScan Human	High (predicted)	CYP4B1	Acetone Degradation I (to Methylglyoxal),Arachidonic acid metabolism,Bupropion Degradation,Estrogen Biosynthesis,Melatonin Degradation I,Nicotine Degradation II,Nicotine Degradation III,Phase I - Functionalization of compounds,Superpathway of Melatonin Degradation
MIMAT0000462	miR-1-3p (and other miRNAs w/seed GGAAUGU)	9,55E−01	TargetScan Mouse,TarBase,TargetScan Human,miRecords	Experimentally Observed,High (predicted),Moderate (predicted)	DDX5	Cohesin Chromatin Regulation Pathway,ESR-mediated signaling,Estrogen Receptor Signaling,MicroRNA Biogenesis Signaling Pathway,NAP1L1 Transcription Regulation Signaling Pathway,Processing of Capped Intron-Containing Pre-mRNA,SUMOylation of transcription cofactors
MIMAT0000462	miR-1-3p (and other miRNAs w/seed GGAAUGU)	9,55E−01	TargetScan Mouse,TargetScan Human	High (predicted),Moderate (predicted)	DDX55
MIMAT0000462	miR-1-3p (and other miRNAs w/seed GGAAUGU)	9,55E−01	TargetScan Mouse,TargetScan Human	High (predicted),Moderate (predicted)	DGKE	Effects of PIP2 hydrolysis,Glutaminergic Receptor Signaling Pathway (Enhanced)
MIMAT0000462	miR-1-3p (and other miRNAs w/seed GGAAUGU)	9,55E−01	TargetScan Mouse,TarBase,TargetScan Human,miRecords	Experimentally Observed,Moderate (predicted)	DHX15	Processing of Capped Intron-Containing Pre-mRNA,Spliceosomal Cycle
MIMAT0000462	miR-1-3p (and other miRNAs w/seed GGAAUGU)	9,55E−01	TargetScan Human	High (predicted)	DLEU2L
MIMAT0000462	miR-1-3p (and other miRNAs w/seed GGAAUGU)	9,55E−01	TarBase	Experimentally Observed	DNAJB1	Aldosterone Signaling in Epithelial Cells,Androgen Signaling,Cellular response to heat stress,Chaperone Mediated Autophagy Signaling Pathway,HSP90 chaperone cycle for steroid hormone receptors in the presence of ligand,Huntington's Disease Signaling,MAPK6/MAPK4 signaling,MicroRNA Biogenesis Signaling Pathway,NRF2-mediated Oxidative Stress Response,Protein Ubiquitination Pathway,Unfolded protein r…
MIMAT0000462	miR-1-3p (and other miRNAs w/seed GGAAUGU)	9,55E−01	TargetScan Human	High (predicted)	DYNAP
MIMAT0000462	miR-1-3p (and other miRNAs w/seed GGAAUGU)	9,55E−01	TargetScan Mouse,TargetScan Human	High (predicted)	E2F5	Bladder Cancer Signaling,Breast Cancer Regulation by Stathmin1,Cell Cycle Regulation by BTG Family Proteins,Cell Cycle: G1/S Checkpoint Regulation,Chronic Myeloid Leukemia Signaling,Coronavirus Pathogenesis Pathway,Cyclins and Cell Cycle Regulation,DNA Methylation and Transcriptional Repression Signaling,Estrogen-mediated S-phase Entry,Glioblastoma Multiforme Signaling,Glioma Signaling,HEY1 Signa…
MIMAT0000462	miR-1-3p (and other miRNAs w/seed GGAAUGU)	9,55E−01	TargetScan Mouse,TargetScan Human	High (predicted),Moderate (predicted)	EBPL
MIMAT0000462	miR-1-3p (and other miRNAs w/seed GGAAUGU)	9,55E−01	TargetScan Mouse,TargetScan Human	High (predicted)	EDN1	Apelin Liver Signaling Pathway,Cardiac Hypertrophy Signaling (Enhanced),Class A/1 (Rhodopsin-like receptors),Endothelin-1 Signaling,G alpha (q) signalling events,Hepatic Fibrosis / Hepatic Stellate Cell Activation,Hepatic Fibrosis Signaling Pathway,HIF1α Signaling,Hypoxia Signaling in the Cardiovascular System,Molecular Mechanisms of Cancer,Ovarian Cancer Signaling,Preeclampsia Signaling Pathway,…
MIMAT0000462	miR-1-3p (and other miRNAs w/seed GGAAUGU)	9,55E−01	TarBase	Experimentally Observed	EGFR	Agrin Interactions at Neuromuscular Junction,Bladder Cancer Signaling,Cargo recognition for clathrin-mediated endocytosis,Caveolar-mediated Endocytosis Signaling,CDX Gastrointestinal Cancer Signaling Pathway,Cholecystokinin/Gastrin-mediated Signaling,Clathrin-mediated endocytosis,CLEAR Signaling Pathway,Colorectal Cancer Metastasis Signaling,CREB Signaling in Neurons,EGF Signaling,Eicosanoid Sign…
MIMAT0000462	miR-1-3p (and other miRNAs w/seed GGAAUGU)	9,55E−01	TarBase	Experimentally Observed	EHMT1	Chromatin organization,Cysteine Biosynthesis III (mammalia),Histone Modification Signaling Pathway,Methionine Degradation I (to Homocysteine),Regulation of endogenous retroelements,Regulation of TP53 Activity through Methylation,Senescence-Associated Secretory Phenotype (SASP),Superpathway of Methionine Degradation,Transcriptional Regulation by E2F6,Transcriptional Regulation by VENTX
MIMAT0000462	miR-1-3p (and other miRNAs w/seed GGAAUGU)	9,55E−01	TarBase,TargetScan Human	Experimentally Observed,Moderate (predicted)	EHMT2	Chromatin organization,ERCC6 (CSB) and EHMT2 (G9a) positively regulate rRNA expression,Histone Modification Signaling Pathway,Regulation of endogenous retroelements,Regulation of TP53 Activity through Methylation,RNA Polymerase I Transcription,Senescence-Associated Secretory Phenotype (SASP),Transcriptional Regulation by E2F6,Transcriptional Regulation by VENTX
MIMAT0000462	miR-1-3p (and other miRNAs w/seed GGAAUGU)	9,55E−01	TargetScan Mouse,TargetScan Human	High (predicted)	EIF1AX	EIF2 Signaling,Eukaryotic Translation Initiation,Regulation of eIF4 and p70S6K Signaling,VEGF Signaling
MIMAT0000462	miR-1-3p (and other miRNAs w/seed GGAAUGU)	9,55E−01	TargetScan Mouse,TargetScan Human	High (predicted),Moderate (predicted)	ELOF1
MIMAT0000462	miR-1-3p (and other miRNAs w/seed GGAAUGU)	9,55E−01	TarBase,miRecords	Experimentally Observed	EML4	Mitotic Prometaphase
MIMAT0000462	miR-1-3p (and other miRNAs w/seed GGAAUGU)	9,55E−01	TargetScan Mouse,TarBase,TargetScan Human,miRecords	Experimentally Observed,Moderate (predicted)	EPB41L4B
MIMAT0000462	miR-1-3p (and other miRNAs w/seed GGAAUGU)	9,55E−01	TargetScan Human	High (predicted)	ERMP1
MIMAT0000462	miR-1-3p (and other miRNAs w/seed GGAAUGU)	9,55E−01	TarBase,miRecords	Experimentally Observed	ESR1	Aryl Hydrocarbon Receptor Signaling,Cohesin Chromatin Regulation Pathway,Deubiquitination,DHCR24 Signaling Pathway,eNOS Signaling,ERK/MAPK Signaling,ESR-mediated signaling,Estrogen Receptor Signaling,Estrogen-Dependent Breast Cancer Signaling,Estrogen-mediated S-phase Entry,Extra-nuclear estrogen signaling,Generic Transcription Pathway,Glucocorticoid Receptor Signaling,Hepatic Cholestasis,Heredit…
MIMAT0000462	miR-1-3p (and other miRNAs w/seed GGAAUGU)	9,55E−01	TargetScan Mouse,TargetScan Human	High (predicted),Moderate (predicted)	ETS1	B Cell Receptor Signaling,Eicosanoid Signaling,ERK/MAPK Signaling,FAK Signaling,GM-CSF Signaling,HER-2 Signaling in Breast Cancer,HGF Signaling,ID1 Signaling Pathway,MSP-RON Signaling in Cancer Cells Pathway,NAP1L1 Transcription Regulation Signaling Pathway,Oncogene Induced Senescence,Regulation of the Epithelial Mesenchymal Transition by Growth Factors Pathway,Regulation of the Epithelial-Mesenc…
MIMAT0000462	miR-1-3p (and other miRNAs w/seed GGAAUGU)	9,55E−01	TargetScan Human	High (predicted)	EVA1C
MIMAT0000462	miR-1-3p (and other miRNAs w/seed GGAAUGU)	9,55E−01	TarBase	Experimentally Observed	F2	Actin Cytoskeleton Signaling,Acute Phase Response Signaling,Cell surface interactions at the vascular wall,Cerebral Malformation Signaling Pathway,Class A/1 (Rhodopsin-like receptors),Clathrin-mediated Endocytosis Signaling,Coagulation System,Complement cascade,Cyclophilin Signaling Pathway,Extrinsic Prothrombin Activation Pathway,Formation of Fibrin Clot (Clotting Cascade),G alpha (q) signalling…
MIMAT0000462	miR-1-3p (and other miRNAs w/seed GGAAUGU)	9,55E−01	TargetScan Human	High (predicted)	FAIM
MIMAT0000462	miR-1-3p (and other miRNAs w/seed GGAAUGU)	9,55E−01	TarBase,miRecords	Experimentally Observed	FAM81A
MIMAT0000462	miR-1-3p (and other miRNAs w/seed GGAAUGU)	9,55E−01	TargetScan Mouse,TarBase,TargetScan Human,miRecords	Experimentally Observed,Moderate (predicted)	FBLN2	Elastic fibre formation
MIMAT0000462	miR-1-3p (and other miRNAs w/seed GGAAUGU)	9,55E−01	TargetScan Human	High (predicted)	FBXL14	Class I MHC mediated antigen processing and presentation,Neddylation
MIMAT0000462	miR-1-3p (and other miRNAs w/seed GGAAUGU)	9,55E−01	TargetScan Human	High (predicted)	FBXL9P
MIMAT0000462	miR-1-3p (and other miRNAs w/seed GGAAUGU)	9,55E−01	TarBase	Experimentally Observed	FERMT2	Cell junction organization,ILK Signaling,RHO GTPase cycle
MIMAT0000462	miR-1-3p (and other miRNAs w/seed GGAAUGU)	9,55E−01	TarBase,miRecords	Experimentally Observed	FSTL1	Post-translational protein phosphorylation,Regulation of Insulin-like Growth Factor (IGF) transport and uptake by IGFBPs,Signaling by BMP
MIMAT0000462	miR-1-3p (and other miRNAs w/seed GGAAUGU)	9,55E−01	TargetScan Human	High (predicted)	FUT9
MIMAT0000462	miR-1-3p (and other miRNAs w/seed GGAAUGU)	9,55E−01	TargetScan Mouse,TarBase,TargetScan Human,miRecords	Experimentally Observed,High (predicted)	G6PD	NFE2L2 regulates pentose phosphate pathway genes,Pentose Phosphate Pathway,Pentose phosphate pathway,Pentose Phosphate Pathway (Oxidative Branch),Sirtuin Signaling Pathway,TP53 Regulates Metabolic Genes,Warburg Effect Signaling Pathway
MIMAT0000462	miR-1-3p (and other miRNAs w/seed GGAAUGU)	9,55E−01	TarBase	Experimentally Observed	GAK	Clathrin-mediated endocytosis,Clathrin-mediated Endocytosis Signaling,trans-Golgi Network Vesicle Budding
MIMAT0000462	miR-1-3p (and other miRNAs w/seed GGAAUGU)	9,55E−01	TarBase,TargetScan Human,miRecords	Experimentally Observed,Moderate (predicted)	GCFC2	Processing of Capped Intron-Containing Pre-mRNA
MIMAT0000462	miR-1-3p (and other miRNAs w/seed GGAAUGU)	9,55E−01	TargetScan Mouse,TarBase,TargetScan Human,miRecords	Experimentally Observed,High (predicted)	GCH1	Dopamine Receptor Signaling,Ferroptosis Signaling Pathway,Metabolism of cofactors,Serotonin Receptor Signaling,Tetrahydrobiopterin Biosynthesis I,Tetrahydrobiopterin Biosynthesis II
MIMAT0000462	miR-1-3p (and other miRNAs w/seed GGAAUGU)	9,55E−01	TargetScan Mouse,TarBase,TargetScan Human,miRecords	Experimentally Observed,High (predicted)	GJA1	CGAS-STING Signaling Pathway,Gap Junction Signaling,Gap junction trafficking and regulation,Glucocorticoid Receptor Signaling,NAD Signaling Pathway,Neurovascular Coupling Signaling Pathway,Ovarian Cancer Signaling,Oxytocin Signaling Pathway,RHO GTPase cycle,Sertoli Cell-Germ Cell Junction Signaling Pathway (Enhanced),Sertoli Cell-Sertoli Cell Junction Signaling,WNT/β-catenin Signaling
MIMAT0000462	miR-1-3p (and other miRNAs w/seed GGAAUGU)	9,55E−01	TargetScan Mouse,TargetScan Human	High (predicted),Moderate (predicted)	GLCCI1
MIMAT0000462	miR-1-3p (and other miRNAs w/seed GGAAUGU)	9,55E−01	TargetScan Mouse,TarBase,miRecords	Experimentally Observed,High (predicted)	GNPDA2	Glucose metabolism,N-acetylglucosamine Degradation I,N-acetylglucosamine Degradation II,UDP-N-acetyl-D-galactosamine Biosynthesis II
MIMAT0000462	miR-1-3p (and other miRNAs w/seed GGAAUGU)	9,55E−01	TarBase	Experimentally Observed	GNPNAT1	Asparagine N-linked glycosylation,UDP-N-acetyl-D-galactosamine Biosynthesis II,UDP-N-acetyl-D-glucosamine Biosynthesis II
MIMAT0000462	miR-1-3p (and other miRNAs w/seed GGAAUGU)	9,55E−01	TarBase	Experimentally Observed	GOLGA7	Neutrophil degranulation,RAS processing
MIMAT0000462	miR-1-3p (and other miRNAs w/seed GGAAUGU)	9,55E−01	TargetScan Mouse,Ingenuity Expert Findings,TarBase,TargetScan Human	Experimentally Observed,High (predicted),Moderate (predicted)	GPD2	Glycerol Degradation I,Glycerol-3-phosphate Shuttle,Glycerophospholipid biosynthesis,Mitochondrial Dysfunction,PPARα/RXRα Activation,Triglyceride metabolism
MIMAT0000462	miR-1-3p (and other miRNAs w/seed GGAAUGU)	9,55E−01	TargetScan Human	High (predicted)	GPR137C	BBSome Signaling Pathway,Breast Cancer Regulation by Stathmin1,Cellular Effects of Sildenafil (Viagra),CREB Signaling in Neurons,FAK Signaling,G-Protein Coupled Receptor Signaling,Lung Ionic Balance Signaling Pathway,Molecular Mechanisms of Cancer,Phagosome Formation,S100 Family Signaling Pathway,Zn Homeostasis Signaling Pathway
MIMAT0000462	miR-1-3p (and other miRNAs w/seed GGAAUGU)	9,55E−01	TargetScan Mouse,TargetScan Human	High (predicted)	GPR6	BBSome Signaling Pathway,Breast Cancer Regulation by Stathmin1,Cellular Effects of Sildenafil (Viagra),CREB Signaling in Neurons,FAK Signaling,G-Protein Coupled Receptor Signaling,Lung Ionic Balance Signaling Pathway,Molecular Mechanisms of Cancer,Phagosome Formation,S100 Family Signaling Pathway,Zn Homeostasis Signaling Pathway
MIMAT0000462	miR-1-3p (and other miRNAs w/seed GGAAUGU)	9,55E−01	TargetScan Human	High (predicted)	GPRC6A	BBSome Signaling Pathway,Breast Cancer Regulation by Stathmin1,Cellular Effects of Sildenafil (Viagra),Class C/3 (Metabotropic glutamate/pheromone receptors),CREB Signaling in Neurons,FAK Signaling,G alpha (q) signalling events,G-Protein Coupled Receptor Signaling,Lung Ionic Balance Signaling Pathway,Molecular Mechanisms of Cancer,Phagosome Formation,S100 Family Signaling Pathway,Zn Homeostasis S…
MIMAT0000462	miR-1-3p (and other miRNAs w/seed GGAAUGU)	9,55E−01	TargetScan Human	High (predicted)	GYPE
MIMAT0000462	miR-1-3p (and other miRNAs w/seed GGAAUGU)	9,55E−01	TargetScan Mouse,TarBase,TargetScan Human,miRecords	Experimentally Observed,Moderate (predicted)	H3-3B	Androgen Signaling,Circadian Rhythm Signaling,ERK/MAPK Signaling,Glucocorticoid Receptor Signaling,Histone Modification Signaling Pathway,HOTAIR Regulatory Pathway,IL-12 Signaling and Production in Macrophages,Macrophage Alternative Activation Signaling Pathway,mRNA 3 Prime End Processing Signaling Pathway,NAP1L1 Transcription Regulation Signaling Pathway,p38 MAPK Signaling,Protein Kinase A Signa…
MIMAT0000462	miR-1-3p (and other miRNAs w/seed GGAAUGU)	9,55E−01	TarBase,miRecords	Experimentally Observed	H3C11	Chromatin organization
MIMAT0000462	miR-1-3p (and other miRNAs w/seed GGAAUGU)	9,55E−01	TarBase,miRecords	Experimentally Observed	H3C2	Chromatin organization
MIMAT0000462	miR-1-3p (and other miRNAs w/seed GGAAUGU)	9,55E−01	TarBase,TargetScan Human	Experimentally Observed,Moderate (predicted)	HACD2	3-phosphoinositide Biosynthesis,3-phosphoinositide Degradation,D-myo-inositol (1,4,5,6)-Tetrakisphosphate Biosynthesis,D-myo-inositol (3,4,5,6)-tetrakisphosphate Biosynthesis,D-myo-inositol-5-phosphate Metabolism,Fatty acyl-CoA biosynthesis,Superpathway of Inositol Phosphate Compounds
MIMAT0000462	miR-1-3p (and other miRNAs w/seed GGAAUGU)	9,55E−01	TargetScan Mouse,TarBase,TargetScan Human,miRecords	Experimentally Observed,High (predicted)	HACD3	Fatty acyl-CoA biosynthesis,NRF2-mediated Oxidative Stress Response
MIMAT0000462	miR-1-3p (and other miRNAs w/seed GGAAUGU)	9,55E−01	TargetScan Mouse,TarBase,TargetScan Human,miRecords	Experimentally Observed,Moderate (predicted)	HAND2	ABRA Signaling Pathway,Cardiac Hypertrophy Signaling,Cardiac Hypertrophy Signaling (Enhanced),Cardiogenesis,Transcriptional regulation by RUNX2
MIMAT0000462	miR-1-3p (and other miRNAs w/seed GGAAUGU)	9,55E−01	TargetScan Mouse,TarBase,TargetScan Human,miRecords	Experimentally Observed,Moderate (predicted)	HDAC4	Adipogenesis pathway,Apelin Endothelial Signaling Pathway,Bladder Cancer Signaling,Calcium Signaling,Cardiac Hypertrophy Signaling (Enhanced),Cell Cycle: G1/S Checkpoint Regulation,Chronic Myeloid Leukemia Signaling,Coronavirus Pathogenesis Pathway,Cyclins and Cell Cycle Regulation,Generic Transcription Pathway,Glioma Signaling,Histone Modification Signaling Pathway,Huntington's Disease Signaling…
MIMAT0000462	miR-1-3p (and other miRNAs w/seed GGAAUGU)	9,55E−01	TargetScan Human	High (predicted)	HIGD1A	Cellular response to hypoxia,Complex IV assembly
MIMAT0000462	miR-1-3p (and other miRNAs w/seed GGAAUGU)	9,55E−01	TargetScan Mouse,TargetScan Human	High (predicted),Moderate (predicted)	HNRNPA3	Processing of Capped Intron-Containing Pre-mRNA
MIMAT0000462	miR-1-3p (and other miRNAs w/seed GGAAUGU)	9,55E−01	TargetScan Mouse,TargetScan Human	High (predicted)	HNRNPU	Processing of Capped Intron-Containing Pre-mRNA,Transcriptional regulation of brown and beige adipocyte differentiation
MIMAT0000462	miR-1-3p (and other miRNAs w/seed GGAAUGU)	9,55E−01	TargetScan Mouse,TargetScan Human	High (predicted),Moderate (predicted)	HOXB4	Activation of anterior HOX genes in hindbrain during early embryogenesis,Formation of the nephric duct,RAR Activation
MIMAT0000462	miR-1-3p (and other miRNAs w/seed GGAAUGU)	9,55E−01	TarBase,TargetScan Human,miRecords	Experimentally Observed,Moderate (predicted)	HPS4	RAB GEFs exchange GTP for GDP on RABs
MIMAT0000462	miR-1-3p (and other miRNAs w/seed GGAAUGU)	9,55E−01	TarBase,TargetScan Human,miRecords	Experimentally Observed,High (predicted)	IFT52	BBSome Signaling Pathway,Cilium Assembly,Hedgehog 'off' state
MIMAT0000462	miR-1-3p (and other miRNAs w/seed GGAAUGU)	9,55E−01	TargetScan Mouse,TargetScan Human,miRecords	Experimentally Observed,High (predicted),Moderate (predicted)	IGF1	ABRA Signaling Pathway,Amyotrophic Lateral Sclerosis Signaling,Autism Signaling Pathway,Autophagy,Axonal Guidance Signaling,Bone Mineralization Signaling Pathway,Breast Cancer Regulation by Stathmin1,Cachexia Signaling Pathway,Cardiac Hypertrophy Signaling,Cardiac Hypertrophy Signaling (Enhanced),Cilia Biogenesis Signaling Pathway,Clathrin-mediated Endocytosis Signaling,CLEAR Signaling Pathway,CR…
MIMAT0000462	miR-1-3p (and other miRNAs w/seed GGAAUGU)	9,55E−01	TargetScan Mouse,TargetScan Human	High (predicted),Moderate (predicted)	IL3	Adrenergic Receptor Signaling Pathway (Enhanced),Airway Inflammation in Asthma,Airway Pathology in Chronic Obstructive Pulmonary Disease,Autism Signaling Pathway,Cachexia Signaling Pathway,Cardiac Hypertrophy Signaling (Enhanced),CDX Gastrointestinal Cancer Signaling Pathway,CGAS-STING Signaling Pathway,Communication between Innate and Adaptive Immune Cells,Crosstalk between Dendritic Cells and N…
MIMAT0000462	miR-1-3p (and other miRNAs w/seed GGAAUGU)	9,55E−01	TargetScan Human	High (predicted)	IMPACT	Response of EIF2AK4 (GCN2) to amino acid deficiency
MIMAT0000462	miR-1-3p (and other miRNAs w/seed GGAAUGU)	9,55E−01	TargetScan Human	High (predicted)	INMT	Nicotine Degradation II,Selenoamino acid metabolism
MIMAT0000462	miR-1-3p (and other miRNAs w/seed GGAAUGU)	9,55E−01	TarBase,miRecords	Experimentally Observed	INPP5F	1D-myo-inositol Hexakisphosphate Biosynthesis II (Mammalian),3-phosphoinositide Biosynthesis,3-phosphoinositide Degradation,B Cell Receptor Signaling,Cardiac Hypertrophy Signaling (Enhanced),D-myo-inositol (1,3,4)-trisphosphate Biosynthesis,D-myo-inositol (1,4,5)-trisphosphate Degradation,D-myo-inositol (1,4,5,6)-Tetrakisphosphate Biosynthesis,D-myo-inositol (3,4,5,6)-tetrakisphosphate Biosynthes…
MIMAT0000462	miR-1-3p (and other miRNAs w/seed GGAAUGU)	9,55E−01	TargetScan Mouse,TarBase,miRecords	Experimentally Observed,High (predicted)	IP6K2	Inositol phosphate metabolism,Inositol Pyrophosphates Biosynthesis,Interferon alpha/beta signaling,Superpathway of Inositol Phosphate Compounds
MIMAT0000462	miR-1-3p (and other miRNAs w/seed GGAAUGU)	9,55E−01	TarBase	Experimentally Observed	IQGAP3	Actin Cytoskeleton Signaling,CDC42 Signaling,RAC Signaling,RHO GTPase cycle,RHO GTPases activate IQGAPs
MIMAT0000462	miR-1-3p (and other miRNAs w/seed GGAAUGU)	9,55E−01	miRecords	Experimentally Observed	IRX5
MIMAT0000462	miR-1-3p (and other miRNAs w/seed GGAAUGU)	9,55E−01	TarBase,miRecords	Experimentally Observed	ISY1	Nucleotide Excision Repair,Processing of Capped Intron-Containing Pre-mRNA,Spliceosomal Cycle
MIMAT0000462	miR-1-3p (and other miRNAs w/seed GGAAUGU)	9,55E−01	TarBase	Experimentally Observed	ITGB4	Actin Cytoskeleton Signaling,Actin Nucleation by ARP-WASP Complex,Assembly of collagen fibrils and other multimeric structures,Axonal Guidance Signaling,Cardiac Hypertrophy Signaling (Enhanced),Caveolar-mediated Endocytosis Signaling,CDC42 Signaling,Cell junction organization,Clathrin-mediated Endocytosis Signaling,Ephrin Receptor Signaling,Epithelial Membrane Protein Signaling Pathway,ERK/MAPK S…
MIMAT0000462	miR-1-3p (and other miRNAs w/seed GGAAUGU)	9,55E−01	TargetScan Human	High (predicted)	IZUMO1R	Folate Signaling Pathway,Post-translational modification: synthesis of GPI-anchored proteins
MIMAT0000462	miR-1-3p (and other miRNAs w/seed GGAAUGU)	9,55E−01	TargetScan Mouse,TargetScan Human	High (predicted),Moderate (predicted)	KCNIP3	Cardiac conduction,CLEAR Signaling Pathway,Transcriptional Regulation by NPAS4
MIMAT0000462	miR-1-3p (and other miRNAs w/seed GGAAUGU)	9,55E−01	TarBase,TargetScan Human,miRecords	Experimentally Observed,Moderate (predicted)	KCNJ2	Acetylcholine Receptor Signaling Pathway,Cardiac conduction,Dopamine-DARPP32 Feedback in cAMP Signaling,GABA receptor activation,Neurovascular Coupling Signaling Pathway,Potassium Channels,Sensory perception of taste
MIMAT0000462	miR-1-3p (and other miRNAs w/seed GGAAUGU)	9,55E−01	TargetScan Human	High (predicted)	KCNMB2	Aldosterone Signaling in Epithelial Cells,Eicosanoid Signaling,Lung Ionic Balance Signaling Pathway,Neurovascular Coupling Signaling Pathway,Platelet homeostasis,Potassium Channels,Preeclampsia Signaling Pathway,Prolactin Signaling
MIMAT0000462	miR-1-3p (and other miRNAs w/seed GGAAUGU)	9,55E−01	TarBase,TargetScan Human,miRecords	Experimentally Observed,Moderate (predicted)	KIF2A	Cell Cycle Checkpoints,Cilia Biogenesis Signaling Pathway,Intra-Golgi and retrograde Golgi-to-ER traffic,Kinesins,MHC class II antigen presentation,Mitotic Metaphase and Anaphase,Mitotic Prometaphase,Nuclear Cytoskeleton Signaling Pathway,RHO GTPases Activate Formins
MIMAT0000462	miR-1-3p (and other miRNAs w/seed GGAAUGU)	9,55E−01	TarBase,TargetScan Human,miRecords	Experimentally Observed,Moderate (predicted)	KLHL42	Class I MHC mediated antigen processing and presentation,Neddylation
MIMAT0000462	miR-1-3p (and other miRNAs w/seed GGAAUGU)	9,55E−01	miRecords	Experimentally Observed	LARP4
MIMAT0000462	miR-1-3p (and other miRNAs w/seed GGAAUGU)	9,55E−01	TarBase,TargetScan Human,miRecords	Experimentally Observed,High (predicted)	LASP1	IL-8 Signaling
MIMAT0000462	miR-1-3p (and other miRNAs w/seed GGAAUGU)	9,55E−01	TargetScan Mouse,TarBase,TargetScan Human,miRecords	Experimentally Observed,Moderate (predicted)	LIN7C	Assembly and cell surface presentation of NMDA receptors,Neurexins and neuroligins,Neurotransmitter release cycle
MIMAT0000462	miR-1-3p (and other miRNAs w/seed GGAAUGU)	9,55E−01	TargetScan Human	High (predicted)	LINC02089
MIMAT0000462	miR-1-3p (and other miRNAs w/seed GGAAUGU)	9,55E−01	TargetScan Human	High (predicted)	LIX1
MIMAT0000462	miR-1-3p (and other miRNAs w/seed GGAAUGU)	9,55E−01	TargetScan Human	High (predicted)	LOC389906
MIMAT0000462	miR-1-3p (and other miRNAs w/seed GGAAUGU)	9,55E−01	TargetScan Mouse,TargetScan Human	High (predicted),Moderate (predicted)	LRCH1
MIMAT0000462	miR-1-3p (and other miRNAs w/seed GGAAUGU)	9,55E−01	TarBase	Experimentally Observed	LRP1	Binding and Uptake of Ligands by Scavenger Receptors,Colorectal Cancer Metastasis Signaling,Cyclophilin Signaling Pathway,Factors Promoting Cardiogenesis in Vertebrates,Hematoma Resolution Signaling Pathway,Hepatic Fibrosis Signaling Pathway,Immunogenic Cell Death Signaling Pathway,Inhibition of Matrix Metalloproteases,Iron homeostasis signaling pathway,Molecular Mechanisms of Cancer,Osteoarthrit…
MIMAT0000462	miR-1-3p (and other miRNAs w/seed GGAAUGU)	9,55E−01	TarBase,TargetScan Human,miRecords	Experimentally Observed,Moderate (predicted)	LRRC8A	CGAS-STING Signaling Pathway,Gustation Pathway,Miscellaneous transport and binding events,Vitamin-C Transport,WNK Renal Signaling Pathway
MIMAT0000462	miR-1-3p (and other miRNAs w/seed GGAAUGU)	9,55E−01	TarBase,miRecords	Experimentally Observed	LZTFL1	BBSome Signaling Pathway,Cilium Assembly
MIMAT0000462	miR-1-3p (and other miRNAs w/seed GGAAUGU)	9,55E−01	TargetScan Mouse,TargetScan Human	High (predicted),Moderate (predicted)	MAB21L1
MIMAT0000462	miR-1-3p (and other miRNAs w/seed GGAAUGU)	9,55E−01	TargetScan Mouse,TargetScan Human	High (predicted)	MAL2
MIMAT0000462	miR-1-3p (and other miRNAs w/seed GGAAUGU)	9,55E−01	TargetScan Human	High (predicted)	MAN1C1	Asparagine N-linked glycosylation,Intra-Golgi and retrograde Golgi-to-ER traffic
MIMAT0000462	miR-1-3p (and other miRNAs w/seed GGAAUGU)	9,55E−01	TargetScan Human	High (predicted)	MAP3K13	B Cell Receptor Signaling,Cardiac Hypertrophy Signaling,Cardiac Hypertrophy Signaling (Enhanced),CD27 Signaling in Lymphocytes,G-Protein Coupled Receptor Signaling,Germ Cell-Sertoli Cell Junction Signaling,GNRH Signaling,HGF Signaling,Natural Killer Cell Signaling,NGF Signaling,PKCθ Signaling in T Lymphocytes,Production of Nitric Oxide and Reactive Oxygen Species in Macrophages,RANK Signaling in …
MIMAT0000462	miR-1-3p (and other miRNAs w/seed GGAAUGU)	9,55E−01	TargetScan Mouse,TargetScan Human	High (predicted),Moderate (predicted)	MCTP1
MIMAT0000462	miR-1-3p (and other miRNAs w/seed GGAAUGU)	9,55E−01	TargetScan Mouse,TargetScan Human	High (predicted)	MEA1
MIMAT0000462	miR-1-3p (and other miRNAs w/seed GGAAUGU)	9,55E−01	miRecords	Experimentally Observed	MEF2A	ABRA Signaling Pathway,Apelin Endothelial Signaling Pathway,Calcium Signaling,Cardiac Hypertrophy Signaling,Cardiac Hypertrophy Signaling (Enhanced),Cellular Effects of Sildenafil (Viagra),Cerebral Malformation Signaling Pathway,Chaperone Mediated Autophagy Signaling Pathway,Cholecystokinin/Gastrin-mediated Signaling,Corticotropin Releasing Hormone Signaling,ERK5 Signaling,G-Protein Coupled Recep…
MIMAT0000462	miR-1-3p (and other miRNAs w/seed GGAAUGU)	9,55E−01	TargetScan Mouse,TarBase,TargetScan Human,miRecords	Experimentally Observed,Moderate (predicted)	MET	Autism Signaling Pathway,Axonal Guidance Signaling,Clathrin-mediated Endocytosis Signaling,Epithelial Adherens Junction Signaling,FAK Signaling,FGF Signaling,Hepatic Fibrosis / Hepatic Stellate Cell Activation,HGF Signaling,HIF1α Signaling,HOTAIR Regulatory Pathway,IL-15 Production,IL-7 Signaling Pathway,Macropinocytosis Signaling,MITF-M-dependent gene expression,Mitochondrial Division Signaling …
MIMAT0000462	miR-1-3p (and other miRNAs w/seed GGAAUGU)	9,55E−01	TargetScan Mouse,TargetScan Human	High (predicted)	MIPOL1
MIMAT0000462	miR-1-3p (and other miRNAs w/seed GGAAUGU)	9,55E−01	TargetScan Mouse,TarBase,TargetScan Human,miRecords	Experimentally Observed,High (predicted)	MMD
MIMAT0000462	miR-1-3p (and other miRNAs w/seed GGAAUGU)	9,55E−01	TargetScan Mouse,TargetScan Human	High (predicted)	MMD2
MIMAT0000462	miR-1-3p (and other miRNAs w/seed GGAAUGU)	9,55E−01	TargetScan Mouse,TargetScan Human	High (predicted),Moderate (predicted)	MON2
MIMAT0000462	miR-1-3p (and other miRNAs w/seed GGAAUGU)	9,55E−01	TarBase	Experimentally Observed	MOV10	Beta-catenin independent WNT signaling,ESR-mediated signaling,MAPK6/MAPK4 signaling,MITF-M-dependent gene expression,NR1H2 and NR1H3-mediated signaling,Oncogene Induced Senescence,Oxidative Stress Induced Senescence,Pre-NOTCH Expression and Processing,PTEN Regulation,Regulation of CDH11 Expression and Function,Regulation of RUNX1 Expression and Activity,RUNX1 regulates megakaryocyte differentiati…
MIMAT0000462	miR-1-3p (and other miRNAs w/seed GGAAUGU)	9,55E−01	TarBase	Experimentally Observed	MRC2	Class I MHC mediated antigen processing and presentation,Phagosome Formation,Tuberculosis Active Signaling Pathway
MIMAT0000462	miR-1-3p (and other miRNAs w/seed GGAAUGU)	9,55E−01	TargetScan Human	High (predicted)	MRO
MIMAT0000462	miR-1-3p (and other miRNAs w/seed GGAAUGU)	9,55E−01	TargetScan Mouse,TargetScan Human	High (predicted)	MSANTD2
MIMAT0000462	miR-1-3p (and other miRNAs w/seed GGAAUGU)	9,55E−01	TargetScan Human	High (predicted)	MT1F	Metallothioneins bind metals,SPINK1 General Cancer Pathway,Zn Homeostasis Signaling Pathway
MIMAT0000462	miR-1-3p (and other miRNAs w/seed GGAAUGU)	9,55E−01	TargetScan Human	High (predicted)	MT1H	Metallothioneins bind metals,SPINK1 General Cancer Pathway,Zn Homeostasis Signaling Pathway
MIMAT0000462	miR-1-3p (and other miRNAs w/seed GGAAUGU)	9,55E−01	TarBase	Experimentally Observed	MTHFD2	Folate Signaling Pathway,Folate Transformations I,Histidine Degradation III,Metabolism of folate and pterines,Myelination Signaling Pathway,Tetrahydrofolate Salvage from 5,10-methenyltetrahydrofolate
MIMAT0000462	miR-1-3p (and other miRNAs w/seed GGAAUGU)	9,55E−01	TarBase,miRecords	Experimentally Observed	MTMR12	PI Metabolism
MIMAT0000462	miR-1-3p (and other miRNAs w/seed GGAAUGU)	9,55E−01	TargetScan Mouse,TarBase,TargetScan Human,miRecords	Experimentally Observed,Moderate (predicted)	MTX1	Cristae formation,Mitochondrial protein import,RHO GTPase cycle
MIMAT0000462	miR-1-3p (and other miRNAs w/seed GGAAUGU)	9,55E−01	Ingenuity Expert Findings	Experimentally Observed	Mup1 (includes others)
MIMAT0000462	miR-1-3p (and other miRNAs w/seed GGAAUGU)	9,55E−01	TargetScan Mouse,TargetScan Human	High (predicted),Moderate (predicted)	MXD1	Activin Inhibin Signaling Pathway,Polyamine Regulation in Colon Cancer,VDR/RXR Activation
MIMAT0000462	miR-1-3p (and other miRNAs w/seed GGAAUGU)	9,55E−01	TargetScan Mouse,TarBase,TargetScan Human,miRecords	Experimentally Observed,Moderate (predicted)	MXD4	Signaling by ERBB4
MIMAT0000462	miR-1-3p (and other miRNAs w/seed GGAAUGU)	9,55E−01	TargetScan Human	High (predicted)	NANP	CMP-N-acetylneuraminate Biosynthesis I (Eukaryotes),Sialic acid metabolism
MIMAT0000462	miR-1-3p (and other miRNAs w/seed GGAAUGU)	9,55E−01	TargetScan Human	High (predicted)	NBPF6
MIMAT0000462	miR-1-3p (and other miRNAs w/seed GGAAUGU)	9,55E−01	TargetScan Mouse,TargetScan Human	High (predicted)	NCL	Major pathway of rRNA processing in the nucleolus and cytosol,S100 Family Signaling Pathway
MIMAT0000462	miR-1-3p (and other miRNAs w/seed GGAAUGU)	9,55E−01	TargetScan Mouse,TargetScan Human	High (predicted)	NDRG3
MIMAT0000462	miR-1-3p (and other miRNAs w/seed GGAAUGU)	9,55E−01	TarBase,TargetScan Human,miRecords	Experimentally Observed,High (predicted)	NELFCD	RNA Polymerase II Transcription,TP53 Regulates Transcription of DNA Repair Genes
MIMAT0000462	miR-1-3p (and other miRNAs w/seed GGAAUGU)	9,55E−01	TarBase,TargetScan Human,miRecords	Experimentally Observed,Moderate (predicted)	NETO2
MIMAT0000462	miR-1-3p (and other miRNAs w/seed GGAAUGU)	9,55E−01	TargetScan Human	High (predicted)	NFATC2	April Mediated Signaling,Axonal Guidance Signaling,B Cell Activating Factor Signaling,B Cell Receptor Signaling,C-type lectin receptors (CLRs),Calcium Signaling,Calcium-induced T Lymphocyte Apoptosis,Cardiac Hypertrophy Signaling (Enhanced),CD28 Signaling in T Helper Cells,Cellular Effects of Sildenafil (Viagra),Chaperone Mediated Autophagy Signaling Pathway,Chronic Myeloid Leukemia Signaling,CTL…
MIMAT0000462	miR-1-3p (and other miRNAs w/seed GGAAUGU)	9,55E−01	TarBase,TargetScan Human	Experimentally Observed,Moderate (predicted)	NOTCH2	Chronic Myeloid Leukemia Signaling,Epithelial Adherens Junction Signaling,Generic Transcription Pathway,HEY1 Signaling Pathway,Myelination Signaling Pathway,Notch Signaling,Pre-NOTCH Expression and Processing,Pulmonary Fibrosis Idiopathic Signaling Pathway,Pulmonary Healing Signaling Pathway,Regulation of the Epithelial-Mesenchymal Transition Pathway,Signaling by NOTCH2,Signaling by NOTCH4,Th1 an…
MIMAT0000462	miR-1-3p (and other miRNAs w/seed GGAAUGU)	9,55E−01	miRecords	Experimentally Observed	NOTCH3	Chronic Myeloid Leukemia Signaling,Epithelial Adherens Junction Signaling,Generic Transcription Pathway,HEY1 Signaling Pathway,Notch Signaling,Pre-NOTCH Expression and Processing,Pulmonary Fibrosis Idiopathic Signaling Pathway,Pulmonary Healing Signaling Pathway,Regulation of the Epithelial-Mesenchymal Transition Pathway,Signaling by NOTCH3,Th1 and Th2 Activation Pathway,Th1 Pathway,Th2 Pathway
MIMAT0000462	miR-1-3p (and other miRNAs w/seed GGAAUGU)	9,55E−01	TargetScan Mouse,Ingenuity Expert Findings,TarBase	Experimentally Observed,Moderate (predicted)	NRP1	Axonal Guidance Signaling,L1CAM interactions,Semaphorin interactions,Semaphorin Neuronal Repulsive Signaling Pathway,Semaphorin Signaling in Neurons,Signaling by ROBO receptors,Signaling by VEGF,VEGF Family Ligand-Receptor Interactions
MIMAT0000462	miR-1-3p (and other miRNAs w/seed GGAAUGU)	9,55E−01	TargetScan Mouse,TargetScan Human	High (predicted)	NXT2
MIMAT0000462	miR-1-3p (and other miRNAs w/seed GGAAUGU)	9,55E−01	TarBase,TargetScan Human,miRecords	Experimentally Observed,High (predicted)	OAT	Arginine Biosynthesis IV,Arginine Degradation I (Arginase Pathway),Arginine Degradation VI (Arginase 2 Pathway),Citrulline Biosynthesis,Glutamate and glutamine metabolism,Proline Biosynthesis II (from Arginine),Superpathway of Citrulline Metabolism
MIMAT0000462	miR-1-3p (and other miRNAs w/seed GGAAUGU)	9,55E−01	TargetScan Human	High (predicted)	ORC6	Activation of the pre-replicative complex,Cell Cycle Checkpoints,Cell Cycle Control of Chromosomal Replication,DNA Replication Pre-Initiation,Mitotic G1 phase and G1/S transition,Synthesis of DNA
MIMAT0000462	miR-1-3p (and other miRNAs w/seed GGAAUGU)	9,55E−01	TargetScan Mouse,TarBase,TargetScan Human,miRecords	Experimentally Observed,High (predicted),Moderate (predicted)	OSBPL7	Bile acid and bile salt metabolism
MIMAT0000462	miR-1-3p (and other miRNAs w/seed GGAAUGU)	9,55E−01	TargetScan Human	High (predicted)	PARP11	Death Receptor Signaling,Multiple Sclerosis Signaling Pathway,NAD Signaling Pathway,Retinoic acid Mediated Apoptosis Signaling,Ribonucleotide Reductase Signaling Pathway,UVA-Induced MAPK Signaling
MIMAT0000462	miR-1-3p (and other miRNAs w/seed GGAAUGU)	9,55E−01	TargetScan Human	High (predicted)	PASK
MIMAT0000462	miR-1-3p (and other miRNAs w/seed GGAAUGU)	9,55E−01	TargetScan Mouse,TargetScan Human	High (predicted)	PAX3	Activin Inhibin Signaling Pathway,Chromatin organization,Melanocyte Development and Pigmentation Signaling,ROBO SLIT Signaling Pathway,Specification of the neural plate border,Transcriptional and post-translational regulation of MITF-M expression and activity
MIMAT0000462	miR-1-3p (and other miRNAs w/seed GGAAUGU)	9,55E−01	TargetScan Mouse,TargetScan Human	High (predicted),Moderate (predicted)	PAX7	Activin Inhibin Signaling Pathway,Cachexia Signaling Pathway,ROBO SLIT Signaling Pathway,Specification of the neural plate border
MIMAT0000462	miR-1-3p (and other miRNAs w/seed GGAAUGU)	9,55E−01	TargetScan Human	High (predicted)	PCDHB13	Cohesin Chromatin Regulation Pathway
MIMAT0000462	miR-1-3p (and other miRNAs w/seed GGAAUGU)	9,55E−01	TargetScan Mouse,TargetScan Human	High (predicted),Moderate (predicted)	PDCD10	Cerebral Malformation Signaling Pathway
MIMAT0000462	miR-1-3p (and other miRNAs w/seed GGAAUGU)	9,55E−01	TarBase,TargetScan Human,miRecords	Experimentally Observed,Moderate (predicted)	PDCD4	Gene and protein expression by JAK-STAT signaling after IL-12 stimulation,Hepatic Fibrosis Signaling Pathway,PD-1, PD-L1 cancer immunotherapy pathway
MIMAT0000462	miR-1-3p (and other miRNAs w/seed GGAAUGU)	9,55E−01	TargetScan Mouse,TargetScan Human	High (predicted),Moderate (predicted)	PDE7A	cAMP-mediated signaling,Cardiac Hypertrophy Signaling (Enhanced),Cardiac β-adrenergic Signaling,G alpha (s) signalling events,G-Protein Coupled Receptor Signaling,Protein Kinase A Signaling,RAR Activation,Relaxin Signaling,tRNA Splicing,Zn Homeostasis Signaling Pathway
MIMAT0000462	miR-1-3p (and other miRNAs w/seed GGAAUGU)	9,55E−01	TargetScan Mouse,TargetScan Human	High (predicted),Moderate (predicted)	PDIK1L
MIMAT0000462	miR-1-3p (and other miRNAs w/seed GGAAUGU)	9,55E−01	TarBase	Experimentally Observed	PDLIM7	GDNF Family Ligand-Receptor Interactions,RET signaling
MIMAT0000462	miR-1-3p (and other miRNAs w/seed GGAAUGU)	9,55E−01	TargetScan Human	High (predicted)	PFDN1	Protein folding
MIMAT0000462	miR-1-3p (and other miRNAs w/seed GGAAUGU)	9,55E−01	TargetScan Human	High (predicted)	PGD	NFE2L2 regulates pentose phosphate pathway genes,Pentose Phosphate Pathway,Pentose phosphate pathway,Pentose Phosphate Pathway (Oxidative Branch)
MIMAT0000462	miR-1-3p (and other miRNAs w/seed GGAAUGU)	9,55E−01	TarBase,TargetScan Human,miRecords	Experimentally Observed,High (predicted)	PGM2	GDP-glucose Biosynthesis,Glucose and Glucose-1-phosphate Degradation,Glycogen Degradation II,Glycogen Degradation III,Neutrophil degranulation,Pentose phosphate pathway,Purine Ribonucleosides Degradation to Ribose-1-phosphate
MIMAT0000462	miR-1-3p (and other miRNAs w/seed GGAAUGU)	9,55E−01	TargetScan Mouse,TarBase,TargetScan Human	Experimentally Observed,Moderate (predicted)	PICALM	Cargo recognition for clathrin-mediated endocytosis,Clathrin-mediated endocytosis,Clathrin-mediated Endocytosis Signaling,RHO GTPase cycle,trans-Golgi Network Vesicle Budding
MIMAT0000462	miR-1-3p (and other miRNAs w/seed GGAAUGU)	9,55E−01	TargetScan Human	High (predicted)	PIGF	Phosphatidylethanolamine Biosynthesis II,Post-translational modification: synthesis of GPI-anchored proteins
MIMAT0000462	miR-1-3p (and other miRNAs w/seed GGAAUGU)	9,55E−01	TargetScan Mouse,TargetScan Human	High (predicted),Moderate (predicted)	PIP4P1	3-phosphoinositide Degradation,CLEAR Signaling Pathway,D-myo-inositol-5-phosphate Metabolism,PI Metabolism,Regulation of TP53 Activity through Acetylation,Superpathway of Inositol Phosphate Compounds
MIMAT0000462	miR-1-3p (and other miRNAs w/seed GGAAUGU)	9,55E−01	TargetScan Mouse,TargetScan Human	High (predicted)	PIRT
MIMAT0000462	miR-1-3p (and other miRNAs w/seed GGAAUGU)	9,55E−01	TarBase,miRecords	Experimentally Observed	PLEKHB2
MIMAT0000462	miR-1-3p (and other miRNAs w/seed GGAAUGU)	9,55E−01	TarBase,miRecords	Experimentally Observed	PLEKHG2	G alpha (12/13) signalling events,p75 NTR receptor-mediated signalling,RHO GTPase cycle
MIMAT0000462	miR-1-3p (and other miRNAs w/seed GGAAUGU)	9,55E−01	TargetScan Mouse,TargetScan Human	High (predicted),Moderate (predicted)	PLPPR4	3-phosphoinositide Biosynthesis,3-phosphoinositide Degradation,Class A/1 (Rhodopsin-like receptors),D-myo-inositol (1,4,5,6)-Tetrakisphosphate Biosynthesis,D-myo-inositol (3,4,5,6)-tetrakisphosphate Biosynthesis,D-myo-inositol-5-phosphate Metabolism,Superpathway of Inositol Phosphate Compounds,Triacylglycerol Biosynthesis
MIMAT0000462	miR-1-3p (and other miRNAs w/seed GGAAUGU)	9,55E−01	TarBase,miRecords	Experimentally Observed	PNP	Adenine and Adenosine Salvage I,Adenine and Adenosine Salvage III,Adenosine Nucleotides Degradation II,Arsenate Detoxification I (Glutaredoxin),Guanine and Guanosine Salvage I,Guanosine Nucleotides Degradation III,Neutrophil degranulation,Nucleotide catabolism,Nucleotide salvage,Purine Nucleotides Degradation II (Aerobic),Purine Ribonucleosides Degradation to Ribose-1-phosphate,Ribavirin ADME,Ura…
MIMAT0000462	miR-1-3p (and other miRNAs w/seed GGAAUGU)	9,55E−01	TargetScan Mouse,TarBase,TargetScan Human,miRecords	Experimentally Observed,High (predicted)	POGK
MIMAT0000462	miR-1-3p (and other miRNAs w/seed GGAAUGU)	9,55E−01	TarBase,miRecords	Experimentally Observed	POLA1	Activation of the pre-replicative complex,Aryl Hydrocarbon Receptor Signaling,Cell Cycle Control of Chromosomal Replication,DNA Double-Strand Break Repair by Homologous Recombination,Mitotic G1 phase and G1/S transition,NER (Nucleotide Excision Repair, Enhanced Pathway),Synthesis of DNA,Telomere Maintenance
MIMAT0000462	miR-1-3p (and other miRNAs w/seed GGAAUGU)	9,55E−01	TarBase	Experimentally Observed	POLA2	Activation of the pre-replicative complex,Cell Cycle Control of Chromosomal Replication,Mitotic G1 phase and G1/S transition,NER (Nucleotide Excision Repair, Enhanced Pathway),Synthesis of DNA,Telomere Maintenance
MIMAT0000462	miR-1-3p (and other miRNAs w/seed GGAAUGU)	9,55E−01	TarBase,TargetScan Human,miRecords	Experimentally Observed,High (predicted)	POLR2K	Activation of anterior HOX genes in hindbrain during early embryogenesis,Androgen Signaling,Assembly of RNA Polymerase II Complex,B-WICH complex positively regulates rRNA expression,Cohesin Chromatin Regulation Pathway,CREB Signaling in Neurons,Cytosolic sensors of pathogen-associated DNA,ESR-mediated signaling,Gene Silencing by RNA,Glucocorticoid Receptor Signaling,Hereditary Breast Cancer Signa…
MIMAT0000462	miR-1-3p (and other miRNAs w/seed GGAAUGU)	9,55E−01	TarBase,miRecords	Experimentally Observed	POM121	Cellular response to heat stress,Gene Silencing by RNA,Glucose metabolism,HER-2 Signaling in Breast Cancer,ISG15 antiviral mechanism,Metabolism of non-coding RNA,MicroRNA Biogenesis Signaling Pathway,Mitotic Metaphase and Anaphase,Mitotic Prophase,Nuclear Cytoskeleton Signaling Pathway,Processing of Capped Intron-Containing Pre-mRNA,SUMOylation of chromatin organization proteins,SUMOylation of DN…
MIMAT0000462	miR-1-3p (and other miRNAs w/seed GGAAUGU)	9,55E−01	TarBase	Experimentally Observed	POM121C	Cellular response to heat stress,Gene Silencing by RNA,Glucose metabolism,HER-2 Signaling in Breast Cancer,ISG15 antiviral mechanism,Metabolism of non-coding RNA,MicroRNA Biogenesis Signaling Pathway,Mitotic Prophase,Nuclear Cytoskeleton Signaling Pathway,Processing of Capped Intron-Containing Pre-mRNA,SUMOylation of chromatin organization proteins,SUMOylation of DNA damage response and repair pr…
MIMAT0000462	miR-1-3p (and other miRNAs w/seed GGAAUGU)	9,55E−01	TargetScan Mouse,TarBase,TargetScan Human	Experimentally Observed,High (predicted)	PPIB	Activation of IRF by Cytosolic Pattern Recognition Receptors,Collagen biosynthesis and modifying enzymes,Cyclophilin Signaling Pathway,NRF2-mediated Oxidative Stress Response
MIMAT0000462	miR-1-3p (and other miRNAs w/seed GGAAUGU)	9,55E−01	TarBase,miRecords	Experimentally Observed	PREX1	G alpha (12/13) signalling events,G-Protein Coupled Receptor Signaling,p75 NTR receptor-mediated signalling,RHO GTPase cycle
MIMAT0000462	miR-1-3p (and other miRNAs w/seed GGAAUGU)	9,55E−01	TargetScan Mouse,TargetScan Human	High (predicted),Moderate (predicted)	PRR14L
MIMAT0000462	miR-1-3p (and other miRNAs w/seed GGAAUGU)	9,55E−01	TarBase,TargetScan Human	Experimentally Observed,High (predicted)	PRSS21	IL-33 Signaling Pathway,Neuroprotective Role of THOP1 in Alzheimer's Disease,Post-translational modification: synthesis of GPI-anchored proteins
MIMAT0000462	miR-1-3p (and other miRNAs w/seed GGAAUGU)	9,55E−01	TargetScan Mouse,TarBase,TargetScan Human	Experimentally Observed,Moderate (predicted)	PTBP1	CSDE1 Signaling Pathway,EIF2 Signaling,Processing of Capped Intron-Containing Pre-mRNA,Signaling by FGFR2
MIMAT0000462	miR-1-3p (and other miRNAs w/seed GGAAUGU)	9,55E−01	TarBase	Experimentally Observed	PTBP2
MIMAT0000462	miR-1-3p (and other miRNAs w/seed GGAAUGU)	9,55E−01	TargetScan Mouse,TarBase,TargetScan Human	Experimentally Observed,Moderate (predicted)	PTMA
MIMAT0000462	miR-1-3p (and other miRNAs w/seed GGAAUGU)	9,55E−01	TarBase	Experimentally Observed	PTPRF	3-phosphoinositide Biosynthesis,3-phosphoinositide Degradation,D-myo-inositol (1,4,5,6)-Tetrakisphosphate Biosynthesis,D-myo-inositol (3,4,5,6)-tetrakisphosphate Biosynthesis,D-myo-inositol-5-phosphate Metabolism,Insulin Receptor Signaling,Protein Kinase A Signaling,Receptor-type tyrosine-protein phosphatases,Signaling by Insulin receptor,Superpathway of Inositol Phosphate Compounds,Synaptic adhe…
MIMAT0000462	miR-1-3p (and other miRNAs w/seed GGAAUGU)	9,55E−01	TarBase,TargetScan Human	Experimentally Observed,Moderate (predicted)	PWP1
MIMAT0000462	miR-1-3p (and other miRNAs w/seed GGAAUGU)	9,55E−01	TargetScan Mouse,TarBase,TargetScan Human,miRecords	Experimentally Observed,Moderate (predicted)	PXYLP1	3-phosphoinositide Biosynthesis,3-phosphoinositide Degradation,D-myo-inositol (1,4,5,6)-Tetrakisphosphate Biosynthesis,D-myo-inositol (3,4,5,6)-tetrakisphosphate Biosynthesis,D-myo-inositol-5-phosphate Metabolism,NAD Phosphorylation and Dephosphorylation,NAD Salvage Pathway II,Superpathway of Inositol Phosphate Compounds
MIMAT0000462	miR-1-3p (and other miRNAs w/seed GGAAUGU)	9,55E−01	TarBase,miRecords	Experimentally Observed	RAB11FIP2	IL-8 Signaling,Vasopressin regulates renal water homeostasis via Aquaporins
MIMAT0000462	miR-1-3p (and other miRNAs w/seed GGAAUGU)	9,55E−01	TargetScan Mouse,TargetScan Human	High (predicted),Moderate (predicted)	RAB43	Intra-Golgi and retrograde Golgi-to-ER traffic,RAB geranylgeranylation
MIMAT0000462	miR-1-3p (and other miRNAs w/seed GGAAUGU)	9,55E−01	TargetScan Human	High (predicted)	RAB5A	Amyotrophic Lateral Sclerosis Signaling,BBSome Signaling Pathway,Caveolar-mediated Endocytosis Signaling,Clathrin-mediated endocytosis,Clathrin-mediated Endocytosis Signaling,Factors involved in megakaryocyte development and platelet production,Macropinocytosis Signaling,Phagosome Maturation,PI Metabolism,RAB GEFs exchange GTP for GDP on RABs,RAB geranylgeranylation,Remodeling of Epithelial Adher…
MIMAT0000462	miR-1-3p (and other miRNAs w/seed GGAAUGU)	9,55E−01	TargetScan Human	High (predicted)	RABEPK	Intra-Golgi and retrograde Golgi-to-ER traffic
MIMAT0000462	miR-1-3p (and other miRNAs w/seed GGAAUGU)	9,55E−01	TarBase,TargetScan Human,miRecords	Experimentally Observed,High (predicted)	RABGAP1L
MIMAT0000462	miR-1-3p (and other miRNAs w/seed GGAAUGU)	9,55E−01	TarBase,miRecords	Experimentally Observed	RABL2A
MIMAT0000462	miR-1-3p (and other miRNAs w/seed GGAAUGU)	9,55E−01	TarBase,miRecords	Experimentally Observed	RABL2B
MIMAT0000462	miR-1-3p (and other miRNAs w/seed GGAAUGU)	9,55E−01	TarBase,miRecords	Experimentally Observed	RBM28	Major pathway of rRNA processing in the nucleolus and cytosol
MIMAT0000462	miR-1-3p (and other miRNAs w/seed GGAAUGU)	9,55E−01	TarBase,TargetScan Human,miRecords	Experimentally Observed,Moderate (predicted)	RBM47
MIMAT0000462	miR-1-3p (and other miRNAs w/seed GGAAUGU)	9,55E−01	TarBase	Experimentally Observed	RFT1	Asparagine N-linked glycosylation
MIMAT0000462	miR-1-3p (and other miRNAs w/seed GGAAUGU)	9,55E−01	TargetScan Human	High (predicted)	RGS7	cAMP-mediated signaling,G alpha (i) signalling events,G-Protein Coupled Receptor Signaling,Gαi Signaling,Gαq Signaling,Opioid Signaling Pathway,Protein folding
MIMAT0000462	miR-1-3p (and other miRNAs w/seed GGAAUGU)	9,55E−01	TargetScan Mouse,TargetScan Human	High (predicted),Moderate (predicted)	RIMOC1
MIMAT0000462	miR-1-3p (and other miRNAs w/seed GGAAUGU)	9,55E−01	TargetScan Mouse,TargetScan Human	High (predicted)	RIT2	Signaling by NTRK1 (TRKA)
MIMAT0000462	miR-1-3p (and other miRNAs w/seed GGAAUGU)	9,55E−01	TargetScan Mouse,TarBase,TargetScan Human,miRecords	Experimentally Observed,High (predicted),Moderate (predicted)	RNF138	Class I MHC mediated antigen processing and presentation
MIMAT0000462	miR-1-3p (and other miRNAs w/seed GGAAUGU)	9,55E−01	TargetScan Human	High (predicted)	RPS12	Coronavirus Pathogenesis Pathway,Coronavirus Replication Pathway,EIF2 Signaling,Eukaryotic Translation Elongation,Eukaryotic Translation Initiation,Eukaryotic Translation Termination,Major pathway of rRNA processing in the nucleolus and cytosol,mTOR Signaling,Nonsense-Mediated Decay (NMD),Regulation of eIF4 and p70S6K Signaling,Response of EIF2AK4 (GCN2) to amino acid deficiency,Ribosomal Quality…
MIMAT0000462	miR-1-3p (and other miRNAs w/seed GGAAUGU)	9,55E−01	TargetScan Human	High (predicted)	S100A7A	Antimicrobial peptides,S100 Family Signaling Pathway
MIMAT0000462	miR-1-3p (and other miRNAs w/seed GGAAUGU)	9,55E−01	TarBase	Experimentally Observed	SAC3D1
MIMAT0000462	miR-1-3p (and other miRNAs w/seed GGAAUGU)	9,55E−01	TargetScan Human	High (predicted)	SAMSN1
MIMAT0000462	miR-1-3p (and other miRNAs w/seed GGAAUGU)	9,55E−01	TargetScan Human	High (predicted)	SCP2	Bile acid and bile salt metabolism,Bile Acid Biosynthesis, Neutral Pathway,Fatty Acid β-oxidation I,Peroxisomal lipid metabolism,Peroxisomal protein import,TYSND1 cleaves peroxisomal proteins
MIMAT0000462	miR-1-3p (and other miRNAs w/seed GGAAUGU)	9,55E−01	TarBase,miRecords	Experimentally Observed	SDC4	Agranulocyte Adhesion and Diapedesis,Cell surface interactions at the vascular wall,CSDE1 Signaling Pathway,Glycosaminoglycan metabolism,Granulocyte Adhesion and Diapedesis,Osteoarthritis Pathway,Retinoid metabolism and transport,Syndecan interactions
MIMAT0000462	miR-1-3p (and other miRNAs w/seed GGAAUGU)	9,55E−01	TargetScan Human	High (predicted)	SEC23B	Cargo concentration in the ER,Class I MHC mediated antigen processing and presentation,COPII-mediated vesicle transport,Microautophagy Signaling Pathway,Protein Sorting Signaling Pathway
MIMAT0000462	miR-1-3p (and other miRNAs w/seed GGAAUGU)	9,55E−01	TarBase	Experimentally Observed	SEC23IP	COPII-mediated vesicle transport
MIMAT0000462	miR-1-3p (and other miRNAs w/seed GGAAUGU)	9,55E−01	TargetScan Human	High (predicted)	SEPTIN2	Cilium Assembly,RHOA Signaling,Signaling by Rho Family GTPases
MIMAT0000462	miR-1-3p (and other miRNAs w/seed GGAAUGU)	9,55E−01	TargetScan Mouse,Ingenuity Expert Findings,TarBase,TargetScan Human,miRecords	Experimentally Observed,High (predicted)	SERP1	Insertion of tail-anchored proteins into the endoplasmic reticulum membrane,XBP1(S) activates chaperone genes
MIMAT0000462	miR-1-3p (and other miRNAs w/seed GGAAUGU)	9,55E−01	TarBase,miRecords	Experimentally Observed	SERPINB5	p53 Signaling
MIMAT0000462	miR-1-3p (and other miRNAs w/seed GGAAUGU)	9,55E−01	TarBase	Experimentally Observed	SFXN1
MIMAT0000462	miR-1-3p (and other miRNAs w/seed GGAAUGU)	9,55E−01	TarBase,miRecords	Experimentally Observed	SH2D4A
MIMAT0000462	miR-1-3p (and other miRNAs w/seed GGAAUGU)	9,55E−01	TargetScan Mouse,TarBase,TargetScan Human	Experimentally Observed,High (predicted),Moderate (predicted)	SH3BGRL3
MIMAT0000462	miR-1-3p (and other miRNAs w/seed GGAAUGU)	9,55E−01	TarBase,miRecords	Experimentally Observed	SH3PXD2B
MIMAT0000462	miR-1-3p (and other miRNAs w/seed GGAAUGU)	9,55E−01	TarBase,miRecords	Experimentally Observed	SHTN1	L1CAM interactions
MIMAT0000462	miR-1-3p (and other miRNAs w/seed GGAAUGU)	9,55E−01	TargetScan Mouse,TargetScan Human	High (predicted),Moderate (predicted)	SLC10A7
MIMAT0000462	miR-1-3p (and other miRNAs w/seed GGAAUGU)	9,55E−01	TarBase,miRecords	Experimentally Observed	SLC16A9
MIMAT0000462	miR-1-3p (and other miRNAs w/seed GGAAUGU)	9,55E−01	TargetScan Mouse,TarBase	Experimentally Observed,Moderate (predicted)	SLC25A1	Transport of inorganic cations/anions and amino acids/oligopeptides
MIMAT0000462	miR-1-3p (and other miRNAs w/seed GGAAUGU)	9,55E−01	TargetScan Mouse,TarBase,TargetScan Human	Experimentally Observed,Moderate (predicted)	SLC25A22	Malate-aspartate shuttle,Transport of inorganic cations/anions and amino acids/oligopeptides
MIMAT0000462	miR-1-3p (and other miRNAs w/seed GGAAUGU)	9,55E−01	TargetScan Mouse,TarBase,TargetScan Human,miRecords	Experimentally Observed,High (predicted),Moderate (predicted)	SLC25A30
MIMAT0000462	miR-1-3p (and other miRNAs w/seed GGAAUGU)	9,55E−01	TargetScan Mouse,TargetScan Human	High (predicted),Moderate (predicted)	SLC35G1
MIMAT0000462	miR-1-3p (and other miRNAs w/seed GGAAUGU)	9,55E−01	TargetScan Mouse,TarBase,TargetScan Human,miRecords	Experimentally Observed,High (predicted)	SLC44A1	Choline catabolism,Glycerophospholipid biosynthesis,Transport of bile salts and organic acids, metal ions and amine compounds
MIMAT0000462	miR-1-3p (and other miRNAs w/seed GGAAUGU)	9,55E−01	TargetScan Mouse,TargetScan Human	High (predicted)	SMARCB1	AMPK Signaling,BEX2 Signaling Pathway,Chromatin organization,Glucocorticoid Receptor Signaling,MITF-M-dependent gene expression,RAR Activation,Regulation of endogenous retroelements,Ribonucleotide Reductase Signaling Pathway,Role of BRCA1 in DNA Damage Response,Transcriptional regulation by RUNX1
MIMAT0000462	miR-1-3p (and other miRNAs w/seed GGAAUGU)	9,55E−01	TargetScan Mouse,TargetScan Human	High (predicted)	SMIM14
MIMAT0000462	miR-1-3p (and other miRNAs w/seed GGAAUGU)	9,55E−01	TargetScan Mouse,TargetScan Human	High (predicted),Moderate (predicted)	SNAI2	Activin Inhibin Signaling Pathway,Cerebral Malformation Signaling Pathway,CSDE1 Signaling Pathway,Endocannabinoid Cancer Inhibition Pathway,Epithelial Adherens Junction Signaling,HOTAIR Regulatory Pathway,ILK Signaling,p53 Signaling,PTEN Regulation,Regulation of the Epithelial Mesenchymal Transition by Growth Factors Pathway,Regulation of the Epithelial Mesenchymal Transition in Development Pathw…
MIMAT0000462	miR-1-3p (and other miRNAs w/seed GGAAUGU)	9,55E−01	TargetScan Mouse,TargetScan Human	High (predicted),Moderate (predicted)	SNX2	Protein Sorting Signaling Pathway,trans-Golgi Network Vesicle Budding
MIMAT0000462	miR-1-3p (and other miRNAs w/seed GGAAUGU)	9,55E−01	TarBase	Experimentally Observed	SNX6	Protein Sorting Signaling Pathway
MIMAT0000462	miR-1-3p (and other miRNAs w/seed GGAAUGU)	9,55E−01	TargetScan Mouse,TargetScan Human	High (predicted),Moderate (predicted)	SOWAHC	RHO GTPase cycle
MIMAT0000462	miR-1-3p (and other miRNAs w/seed GGAAUGU)	9,55E−01	Ingenuity Expert Findings,TargetScan Human	Experimentally Observed,Moderate (predicted)	SPHK1	Abacavir ADME,Apelin Cardiac Fibroblast Signaling Pathway,Beta-catenin independent WNT signaling,Ceramide Signaling,Costimulation by the CD28 family,Extra-nuclear estrogen signaling,GPER1 signaling,Hedgehog 'on' state,Human Embryonic Stem Cell Pluripotency,KEAP1-NFE2L2 pathway,Osteoarthritis Pathway,p75 NTR receptor-mediated signalling,PDGF Signaling,Phagosome Formation,PKR-mediated signaling,Pro…
MIMAT0000462	miR-1-3p (and other miRNAs w/seed GGAAUGU)	9,55E−01	TargetScan Mouse,TargetScan Human	High (predicted),Moderate (predicted)	SPRED1	Chronic Myeloid Leukemia Signaling,RAF/MAP kinase cascade,Signaling by FGFR1
MIMAT0000462	miR-1-3p (and other miRNAs w/seed GGAAUGU)	9,55E−01	TarBase,TargetScan Human,miRecords	Experimentally Observed,Moderate (predicted)	SPRING1
MIMAT0000462	miR-1-3p (and other miRNAs w/seed GGAAUGU)	9,55E−01	TargetScan Mouse,TargetScan Human	High (predicted),Moderate (predicted)	SPRN	Post-translational modification: synthesis of GPI-anchored proteins
MIMAT0000462	miR-1-3p (and other miRNAs w/seed GGAAUGU)	9,55E−01	TargetScan Mouse,TargetScan Human	High (predicted)	SRI	Cardiac conduction,Ion channel transport,Platelet homeostasis,Transport of inorganic cations/anions and amino acids/oligopeptides
MIMAT0000462	miR-1-3p (and other miRNAs w/seed GGAAUGU)	9,55E−01	TargetScan Human	High (predicted)	SRPK2	14-3-3-mediated Signaling
MIMAT0000462	miR-1-3p (and other miRNAs w/seed GGAAUGU)	9,55E−01	TargetScan Mouse,TarBase,TargetScan Human,miRecords	Experimentally Observed,High (predicted)	SRSF9	Processing of Capped Intron-Containing Pre-mRNA,RNA Polymerase II Transcription
MIMAT0000462	miR-1-3p (and other miRNAs w/seed GGAAUGU)	9,55E−01	TarBase,miRecords	Experimentally Observed	SRXN1	NFE2L2 regulating anti-oxidant/detoxification enzymes
MIMAT0000462	miR-1-3p (and other miRNAs w/seed GGAAUGU)	9,55E−01	TarBase	Experimentally Observed	SSNA1	Cilium Assembly,Mitotic G2-G2/M phases,Mitotic Prometaphase
MIMAT0000462	miR-1-3p (and other miRNAs w/seed GGAAUGU)	9,55E−01	TarBase	Experimentally Observed	SYNE1	Meiotic synapsis,Nuclear Cytoskeleton Signaling Pathway
MIMAT0000462	miR-1-3p (and other miRNAs w/seed GGAAUGU)	9,55E−01	TarBase,miRecords	Experimentally Observed	TAC1	Class A/1 (Rhodopsin-like receptors),G alpha (q) signalling events,Neuropathic Pain Signaling in Dorsal Horn Neurons,Neuroprotective Role of THOP1 in Alzheimer's Disease,Wound Healing Signaling Pathway
MIMAT0000462	miR-1-3p (and other miRNAs w/seed GGAAUGU)	9,55E−01	TargetScan Mouse,TargetScan Human	High (predicted),Moderate (predicted)	TACR1	BBSome Signaling Pathway,Breast Cancer Regulation by Stathmin1,Cargo recognition for clathrin-mediated endocytosis,Cellular Effects of Sildenafil (Viagra),Class A/1 (Rhodopsin-like receptors),Clathrin-mediated endocytosis,CREB Signaling in Neurons,FAK Signaling,G alpha (q) signalling events,G-Protein Coupled Receptor Signaling,Lung Ionic Balance Signaling Pathway,Molecular Mechanisms of Cancer,Ne…
MIMAT0000462	miR-1-3p (and other miRNAs w/seed GGAAUGU)	9,55E−01	TargetScan Human	High (predicted)	TAF1B	Assembly of RNA Polymerase I Complex,B-WICH complex positively regulates rRNA expression,NoRC negatively regulates rRNA expression,RNA Polymerase I Transcription,SIRT1 negatively regulates rRNA expression
MIMAT0000462	miR-1-3p (and other miRNAs w/seed GGAAUGU)	9,55E−01	TargetScan Mouse,TarBase,TargetScan Human,miRecords	Experimentally Observed,High (predicted)	TAGLN2	Response to elevated platelet cytosolic Ca2+
MIMAT0000462	miR-1-3p (and other miRNAs w/seed GGAAUGU)	9,55E−01	TargetScan Human	High (predicted)	TBCK
MIMAT0000462	miR-1-3p (and other miRNAs w/seed GGAAUGU)	9,55E−01	TarBase,TargetScan Human,miRecords	Experimentally Observed,High (predicted)	TDP1	ATM Signaling,Nonhomologous End-Joining (NHEJ)
MIMAT0000462	miR-1-3p (and other miRNAs w/seed GGAAUGU)	9,55E−01	TargetScan Mouse,TarBase,TargetScan Human	Experimentally Observed,Moderate (predicted)	THBS1	Bladder Cancer Signaling,Cerebral Malformation Signaling Pathway,Hematoma Resolution Signaling Pathway,IL-12 Signaling and Production in Macrophages,Inhibition of Angiogenesis by TSP1,Integrin cell surface interactions,Macrophage Alternative Activation Signaling Pathway,O-linked glycosylation,p53 Signaling,Pulmonary Fibrosis Idiopathic Signaling Pathway,Pulmonary Healing Signaling Pathway,Respons…
MIMAT0000462	miR-1-3p (and other miRNAs w/seed GGAAUGU)	9,55E−01	TargetScan Mouse,TarBase,TargetScan Human,miRecords	Experimentally Observed,High (predicted)	TIMP3	Glioma Invasiveness Signaling,IL-4 Signaling,Inhibition of Matrix Metalloproteases,Leukocyte Extravasation Signaling,Oncostatin M Signaling,Osteoarthritis Pathway,Response to elevated platelet cytosolic Ca2+,Sheddase Signaling Pathway
MIMAT0000462	miR-1-3p (and other miRNAs w/seed GGAAUGU)	9,55E−01	TarBase,miRecords	Experimentally Observed	TLCD3A
MIMAT0000462	miR-1-3p (and other miRNAs w/seed GGAAUGU)	9,55E−01	TargetScan Mouse,TargetScan Human	High (predicted)	TMEM178A
MIMAT0000462	miR-1-3p (and other miRNAs w/seed GGAAUGU)	9,55E−01	TargetScan Mouse,TargetScan Human	High (predicted)	TMEM243
MIMAT0000462	miR-1-3p (and other miRNAs w/seed GGAAUGU)	9,55E−01	TargetScan Human	High (predicted)	TMOD2	Striated Muscle Contraction
MIMAT0000462	miR-1-3p (and other miRNAs w/seed GGAAUGU)	9,55E−01	TargetScan Mouse,TarBase,TargetScan Human,miRecords	Experimentally Observed,High (predicted)	TMSB4X	Actin Cytoskeleton Signaling,ILK Signaling,Response to elevated platelet cytosolic Ca2+
MIMAT0000462	miR-1-3p (and other miRNAs w/seed GGAAUGU)	9,55E−01	TargetScan Human	High (predicted)	TNFAIP8L2	PI Metabolism
MIMAT0000462	miR-1-3p (and other miRNAs w/seed GGAAUGU)	9,55E−01	TargetScan Mouse,TargetScan Human	High (predicted),Moderate (predicted)	TNKS2	Death Receptor Signaling,Deubiquitination,Multiple Sclerosis Signaling Pathway,NAD Signaling Pathway,PTEN Regulation,Retinoic acid Mediated Apoptosis Signaling,Ribonucleotide Reductase Signaling Pathway,TCF dependent signaling in response to WNT,Telomere Extension by Telomerase,UVA-Induced MAPK Signaling
MIMAT0000462	miR-1-3p (and other miRNAs w/seed GGAAUGU)	9,55E−01	TarBase,miRecords	Experimentally Observed	TNS4	Signaling by MET
MIMAT0000462	miR-1-3p (and other miRNAs w/seed GGAAUGU)	9,55E−01	TarBase	Experimentally Observed	TPM1	ABRA Signaling Pathway,Calcium Signaling,Dilated Cardiomyopathy Signaling Pathway,S100 Family Signaling Pathway,Smooth Muscle Contraction,Striated Muscle Contraction
MIMAT0000462	miR-1-3p (and other miRNAs w/seed GGAAUGU)	9,55E−01	TarBase	Experimentally Observed	TPM2	ABRA Signaling Pathway,Calcium Signaling,S100 Family Signaling Pathway,Smooth Muscle Contraction,Striated Muscle Contraction
MIMAT0000462	miR-1-3p (and other miRNAs w/seed GGAAUGU)	9,55E−01	TarBase,TargetScan Human	Experimentally Observed,High (predicted)	TPM3	ABRA Signaling Pathway,Calcium Signaling,RHO GTPase cycle,S100 Family Signaling Pathway,Smooth Muscle Contraction,Striated Muscle Contraction
MIMAT0000462	miR-1-3p (and other miRNAs w/seed GGAAUGU)	9,55E−01	TargetScan Mouse,TarBase,TargetScan Human,miRecords	Experimentally Observed,High (predicted)	TPM4	ABRA Signaling Pathway,Calcium Signaling,RHO GTPase cycle,S100 Family Signaling Pathway,Smooth Muscle Contraction,Striated Muscle Contraction
MIMAT0000462	miR-1-3p (and other miRNAs w/seed GGAAUGU)	9,55E−01	TargetScan Mouse,TargetScan Human,miRecords	Experimentally Observed,Moderate (predicted)	TPPP
MIMAT0000462	miR-1-3p (and other miRNAs w/seed GGAAUGU)	9,55E−01	TargetScan Mouse,TarBase,TargetScan Human,miRecords	Experimentally Observed,Moderate (predicted)	TRAPPC3	COPII-mediated vesicle transport,RAB GEFs exchange GTP for GDP on RABs
MIMAT0000462	miR-1-3p (and other miRNAs w/seed GGAAUGU)	9,55E−01	TargetScan Mouse,TarBase,TargetScan Human,miRecords	Experimentally Observed,High (predicted),Moderate (predicted)	TRIM2	Interferon gamma signaling
MIMAT0000462	miR-1-3p (and other miRNAs w/seed GGAAUGU)	9,55E−01	TargetScan Mouse,TarBase,TargetScan Human,miRecords	Experimentally Observed,High (predicted)	TSPAN4	Integrin Signaling
MIMAT0000462	miR-1-3p (and other miRNAs w/seed GGAAUGU)	9,55E−01	TargetScan Human	High (predicted)	TTR	Acute Phase Response Signaling,Amyloid fiber formation,DHCR24 Signaling Pathway,Extracellular matrix organization,Glycation Signaling Pathway,LXR/RXR Activation,Neutrophil degranulation,Retinoid metabolism and transport,Visual phototransduction
MIMAT0000462	miR-1-3p (and other miRNAs w/seed GGAAUGU)	9,55E−01	TargetScan Mouse,TarBase,TargetScan Human,miRecords	Experimentally Observed,High (predicted)	TWF1	IL-15 Production,RHO GTPase cycle,Sensory processing of sound by inner hair cells of the cochlea,Sensory processing of sound by outer hair cells of the cochlea,Sperm Motility
MIMAT0000462	miR-1-3p (and other miRNAs w/seed GGAAUGU)	9,55E−01	TargetScan Mouse,TarBase,miRecords	Experimentally Observed,Moderate (predicted)	UHMK1	Breast Cancer Regulation by Stathmin1,Extra-nuclear estrogen signaling
MIMAT0000462	miR-1-3p (and other miRNAs w/seed GGAAUGU)	9,55E−01	TarBase	Experimentally Observed	UHRF1	Chromatin modifications during the maternal to zygotic transition (MZT),DNA methylation,DNA Methylation and Transcriptional Repression Signaling,Histone Modification Signaling Pathway
MIMAT0000462	miR-1-3p (and other miRNAs w/seed GGAAUGU)	9,55E−01	TargetScan Human	High (predicted)	UNC119B	Cilium Assembly
MIMAT0000462	miR-1-3p (and other miRNAs w/seed GGAAUGU)	9,55E−01	TarBase	Experimentally Observed	UNC93B1	Trafficking and processing of endosomal TLR
MIMAT0000462	miR-1-3p (and other miRNAs w/seed GGAAUGU)	9,55E−01	TargetScan Mouse,TarBase,TargetScan Human,miRecords	Experimentally Observed,High (predicted)	UST	Chondroitin Sulfate Biosynthesis,Chondroitin Sulfate Biosynthesis (Late Stages),Dermatan Sulfate Biosynthesis,Dermatan Sulfate Biosynthesis (Late Stages),Glycosaminoglycan metabolism,Heparan Sulfate Biosynthesis,Heparan Sulfate Biosynthesis (Late Stages),LPS/IL-1 Mediated Inhibition of RXR Function,Xenobiotic Metabolism CAR Signaling Pathway,Xenobiotic Metabolism PXR Signaling Pathway,Xenobiotic …
MIMAT0000462	miR-1-3p (and other miRNAs w/seed GGAAUGU)	9,55E−01	TargetScan Mouse,TarBase,TargetScan Human,miRecords	Experimentally Observed,Moderate (predicted)	UTRN	Agrin Interactions at Neuromuscular Junction,Dilated Cardiomyopathy Signaling Pathway,EGR2 and SOX10-mediated initiation of Schwann cell myelination
MIMAT0000462	miR-1-3p (and other miRNAs w/seed GGAAUGU)	9,55E−01	TargetScan Mouse,TargetScan Human	High (predicted),Moderate (predicted)	VAMP2	Cargo recognition for clathrin-mediated endocytosis,Clathrin-mediated endocytosis,GABA synthesis, release, reuptake and degradation,Glutaminergic Receptor Signaling Pathway (Enhanced),Huntington's Disease Signaling,Insertion of tail-anchored proteins into the endoplasmic reticulum membrane,Insulin processing,Insulin Receptor Signaling,Insulin Secretion Signaling Pathway,Integration of energy meta…
MIMAT0000462	miR-1-3p (and other miRNAs w/seed GGAAUGU)	9,55E−01	TargetScan Mouse,TargetScan Human	High (predicted)	VAMP4	Cargo recognition for clathrin-mediated endocytosis,Clathrin-mediated endocytosis,Intra-Golgi and retrograde Golgi-to-ER traffic
MIMAT0000462	miR-1-3p (and other miRNAs w/seed GGAAUGU)	9,55E−01	TargetScan Human	High (predicted)	VSTM5
MIMAT0000462	miR-1-3p (and other miRNAs w/seed GGAAUGU)	9,55E−01	TarBase,TargetScan Human	Experimentally Observed,Moderate (predicted)	WDFY1
MIMAT0000462	miR-1-3p (and other miRNAs w/seed GGAAUGU)	9,55E−01	TarBase	Experimentally Observed	WDR11	RHO GTPase cycle
MIMAT0000462	miR-1-3p (and other miRNAs w/seed GGAAUGU)	9,55E−01	TargetScan Mouse,TargetScan Human	High (predicted),Moderate (predicted)	WDR48	Deubiquitination,DNA Damage Bypass,Fanconi Anemia Pathway,ID1 Signaling Pathway
MIMAT0000462	miR-1-3p (and other miRNAs w/seed GGAAUGU)	9,55E−01	TarBase,miRecords	Experimentally Observed	XPNPEP3
MIMAT0000462	miR-1-3p (and other miRNAs w/seed GGAAUGU)	9,55E−01	TargetScan Mouse,TarBase,TargetScan Human,miRecords	Experimentally Observed,Moderate (predicted)	XPO6
MIMAT0000462	miR-1-3p (and other miRNAs w/seed GGAAUGU)	9,55E−01	TargetScan Mouse,TarBase,TargetScan Human	Experimentally Observed,High (predicted),Moderate (predicted)	YWHAQ	14-3-3-mediated Signaling,Cell Cycle Checkpoints,Cell Cycle: G2/M DNA Damage Checkpoint Regulation,Cilia Biogenesis Signaling Pathway,CLEAR Signaling Pathway,Epithelial Adherens Junction Signaling,ERK/MAPK Signaling,ERK5 Signaling,FOXO-mediated transcription,HIPPO signaling,Histone Modification Signaling Pathway,IGF-1 Signaling,Inhibition of ARE-Mediated mRNA Degradation Pathway,Intrinsic Pathway…
MIMAT0000462	miR-1-3p (and other miRNAs w/seed GGAAUGU)	9,55E−01	TargetScan Human	High (predicted)	ZNF250	Generic Transcription Pathway
MIMAT0000462	miR-1-3p (and other miRNAs w/seed GGAAUGU)	9,55E−01	TargetScan Human	High (predicted)	ZNF260
MIMAT0000462	miR-1-3p (and other miRNAs w/seed GGAAUGU)	9,55E−01	TarBase,TargetScan Human,miRecords	Experimentally Observed,Moderate (predicted)	ZNF264	Generic Transcription Pathway,Regulation of endogenous retroelements
MIMAT0000462	miR-1-3p (and other miRNAs w/seed GGAAUGU)	9,55E−01	TargetScan Human	High (predicted)	ZNF281
MIMAT0000462	miR-1-3p (and other miRNAs w/seed GGAAUGU)	9,55E−01	TargetScan Human	High (predicted)	ZNF365
MIMAT0000462	miR-1-3p (and other miRNAs w/seed GGAAUGU)	9,55E−01	TargetScan Human	High (predicted)	ZNF580
MIMAT0000462	miR-1-3p (and other miRNAs w/seed GGAAUGU)	9,55E−01	TargetScan Human	High (predicted)	ZNF599	Generic Transcription Pathway
MIMAT0004513	miR-101-5p (miRNAs w/seed AGUUAUC)	9,55E−01	TargetScan Human	High (predicted)	AIMP1	Selenoamino acid metabolism,Transcriptional and post-translational regulation of MITF-M expression and activity
MIMAT0004513	miR-101-5p (miRNAs w/seed AGUUAUC)	9,55E−01	TargetScan Human	High (predicted)	AIRIM
MIMAT0004513	miR-101-5p (miRNAs w/seed AGUUAUC)	9,55E−01	TargetScan Human	High (predicted)	BAG2	BAG2 Signaling Pathway,Cellular response to heat stress
MIMAT0004513	miR-101-5p (miRNAs w/seed AGUUAUC)	9,55E−01	TargetScan Human	High (predicted)	BBIP1	BBSome Signaling Pathway,Cilia Biogenesis Signaling Pathway,Cilium Assembly
MIMAT0004513	miR-101-5p (miRNAs w/seed AGUUAUC)	9,55E−01	TargetScan Human	High (predicted)	C6orf120	Neutrophil degranulation
MIMAT0004513	miR-101-5p (miRNAs w/seed AGUUAUC)	9,55E−01	TargetScan Human	High (predicted)	CAPN1-AS1
MIMAT0004513	miR-101-5p (miRNAs w/seed AGUUAUC)	9,55E−01	TargetScan Human	High (predicted)	CCDC38
MIMAT0004513	miR-101-5p (miRNAs w/seed AGUUAUC)	9,55E−01	TargetScan Human	High (predicted)	CD164
MIMAT0004513	miR-101-5p (miRNAs w/seed AGUUAUC)	9,55E−01	TargetScan Human	High (predicted)	CDNF	Hematoma Resolution Signaling Pathway
MIMAT0004513	miR-101-5p (miRNAs w/seed AGUUAUC)	9,55E−01	TargetScan Human	High (predicted)	CHMP4B	Endosomal Sorting Complex Required For Transport (ESCRT),Late endosomal microautophagy,Macroautophagy,Mechanisms of Viral Exit from Host Cells,Microautophagy Signaling Pathway,Mitotic Metaphase and Anaphase,Pyroptosis
MIMAT0004513	miR-101-5p (miRNAs w/seed AGUUAUC)	9,55E−01	TargetScan Human	High (predicted)	CLEC6A	C-type lectin receptors (CLRs)
MIMAT0004513	miR-101-5p (miRNAs w/seed AGUUAUC)	9,55E−01	TargetScan Human	High (predicted)	CXCL6	Agranulocyte Adhesion and Diapedesis,Class A/1 (Rhodopsin-like receptors),G alpha (i) signalling events,Granulocyte Adhesion and Diapedesis,IL-13 Signaling Pathway,IL-17A Signaling in Airway Cells,Pathogen Induced Cytokine Storm Signaling Pathway,Role of IL-17A in Arthritis,Role of IL-17A in Psoriasis,Role of IL-17F in Allergic Inflammatory Airway Diseases
MIMAT0004513	miR-101-5p (miRNAs w/seed AGUUAUC)	9,55E−01	TargetScan Human	High (predicted)	DMP1	Extracellular matrix organization,Post-translational protein phosphorylation,Regulation of Insulin-like Growth Factor (IGF) transport and uptake by IGFBPs
MIMAT0004513	miR-101-5p (miRNAs w/seed AGUUAUC)	9,55E−01	TargetScan Human	High (predicted)	EEF1AKMT2	Cysteine Biosynthesis III (mammalia),Methionine Degradation I (to Homocysteine),Protein methylation,Superpathway of Methionine Degradation
MIMAT0004513	miR-101-5p (miRNAs w/seed AGUUAUC)	9,55E−01	TargetScan Human	High (predicted)	ETAA1
MIMAT0004513	miR-101-5p (miRNAs w/seed AGUUAUC)	9,55E−01	TargetScan Human	High (predicted)	FMO1	LPS/IL-1 Mediated Inhibition of RXR Function,Netrin Signaling,Nicotine Degradation II,NRF2-mediated Oxidative Stress Response,Phase I - Functionalization of compounds,Sulfur amino acid metabolism,Taurine Biosynthesis,Xenobiotic Metabolism CAR Signaling Pathway,Xenobiotic Metabolism Signaling
MIMAT0004513	miR-101-5p (miRNAs w/seed AGUUAUC)	9,55E−01	TargetScan Human	High (predicted)	GDE1	cAMP-mediated signaling,Cardiac Hypertrophy Signaling (Enhanced),Cardiac β-adrenergic Signaling,G-Protein Coupled Receptor Signaling,PI Metabolism,Protein Kinase A Signaling,RAR Activation,Relaxin Signaling,tRNA Splicing,Zn Homeostasis Signaling Pathway
MIMAT0004513	miR-101-5p (miRNAs w/seed AGUUAUC)	9,55E−01	TargetScan Human	High (predicted)	GINS1	Synthesis of DNA
MIMAT0004513	miR-101-5p (miRNAs w/seed AGUUAUC)	9,55E−01	TargetScan Human	High (predicted)	GLT8D2
MIMAT0004513	miR-101-5p (miRNAs w/seed AGUUAUC)	9,55E−01	TargetScan Human	High (predicted)	HOMER1	Glutamate Receptor Signaling,Glutaminergic Receptor Signaling Pathway (Enhanced),Neurexins and neuroligins,Sleep REM Signaling Pathway
MIMAT0004513	miR-101-5p (miRNAs w/seed AGUUAUC)	9,55E−01	TargetScan Human	High (predicted)	HSPE1	Aldosterone Signaling in Epithelial Cells,Protein Ubiquitination Pathway,RHO GTPase cycle
MIMAT0004513	miR-101-5p (miRNAs w/seed AGUUAUC)	9,55E−01	TargetScan Human	High (predicted)	IGFBP7	IGF-1 Signaling,Post-translational protein phosphorylation,Regulation of Insulin-like Growth Factor (IGF) transport and uptake by IGFBPs,Senescence-Associated Secretory Phenotype (SASP),Sheddase Signaling Pathway
MIMAT0004513	miR-101-5p (miRNAs w/seed AGUUAUC)	9,55E−01	TargetScan Human	High (predicted)	IL33	Activin Inhibin Signaling Pathway,Acute Phase Response Signaling,Adrenergic Receptor Signaling Pathway (Enhanced),Adrenomedullin signaling pathway,Agranulocyte Adhesion and Diapedesis,Airway Inflammation in Asthma,Airway Pathology in Chronic Obstructive Pulmonary Disease,Altered T Cell and B Cell Signaling in Rheumatoid Arthritis,Atherosclerosis Signaling,Autism Signaling Pathway,Cachexia Signali…
MIMAT0004513	miR-101-5p (miRNAs w/seed AGUUAUC)	9,55E−01	TargetScan Human	High (predicted)	IQCJ
MIMAT0004513	miR-101-5p (miRNAs w/seed AGUUAUC)	9,55E−01	TargetScan Human	High (predicted)	KIF5A	Insulin processing,Intra-Golgi and retrograde Golgi-to-ER traffic,Kinesins,MHC class II antigen presentation,Nuclear Cytoskeleton Signaling Pathway,RHO GTPases activate KTN1
MIMAT0004513	miR-101-5p (miRNAs w/seed AGUUAUC)	9,55E−01	TargetScan Human	High (predicted)	MSC-AS1
MIMAT0004513	miR-101-5p (miRNAs w/seed AGUUAUC)	9,55E−01	TargetScan Human	High (predicted)	NPY5R	BBSome Signaling Pathway,Breast Cancer Regulation by Stathmin1,Cellular Effects of Sildenafil (Viagra),Class A/1 (Rhodopsin-like receptors),CREB Signaling in Neurons,FAK Signaling,G alpha (i) signalling events,G-Protein Coupled Receptor Signaling,Lung Ionic Balance Signaling Pathway,Molecular Mechanisms of Cancer,Phagosome Formation,S100 Family Signaling Pathway,Zn Homeostasis Signaling Pathway
MIMAT0004513	miR-101-5p (miRNAs w/seed AGUUAUC)	9,55E−01	TargetScan Human	High (predicted)	OGFRL1
MIMAT0004513	miR-101-5p (miRNAs w/seed AGUUAUC)	9,55E−01	TargetScan Human	High (predicted)	OGN	Glycosaminoglycan metabolism
MIMAT0004513	miR-101-5p (miRNAs w/seed AGUUAUC)	9,55E−01	TargetScan Human	High (predicted)	OLIG3
MIMAT0004513	miR-101-5p (miRNAs w/seed AGUUAUC)	9,55E−01	TargetScan Human	High (predicted)	PBK
MIMAT0004513	miR-101-5p (miRNAs w/seed AGUUAUC)	9,55E−01	TargetScan Human	High (predicted)	PENK	Class A/1 (Rhodopsin-like receptors),G alpha (i) signalling events,Huntington's Disease Signaling,Opioid Signaling Pathway,Post-translational protein phosphorylation,Regulation of Insulin-like Growth Factor (IGF) transport and uptake by IGFBPs
MIMAT0004513	miR-101-5p (miRNAs w/seed AGUUAUC)	9,55E−01	TargetScan Human	High (predicted)	PRR4
MIMAT0004513	miR-101-5p (miRNAs w/seed AGUUAUC)	9,55E−01	TargetScan Human	High (predicted)	PTAR1
MIMAT0004513	miR-101-5p (miRNAs w/seed AGUUAUC)	9,55E−01	TargetScan Human	High (predicted)	RAP1A	14-3-3-mediated Signaling,Actin Cytoskeleton Signaling,Actin Nucleation by ARP-WASP Complex,Acute Myeloid Leukemia Signaling,Acute Phase Response Signaling,Adrenomedullin signaling pathway,Agrin Interactions at Neuromuscular Junction,Angiopoietin Signaling,Antiproliferative Role of Somatostatin Receptor 2,Apelin Endothelial Signaling Pathway,Apoptosis Signaling,Autism Signaling Pathway,Axonal Gui…
MIMAT0004513	miR-101-5p (miRNAs w/seed AGUUAUC)	9,55E−01	TargetScan Human	High (predicted)	ROR1	Beta-catenin independent WNT signaling,IL-15 Production,Sperm Motility,WNT/Ca+ pathway
MIMAT0004513	miR-101-5p (miRNAs w/seed AGUUAUC)	9,55E−01	TargetScan Human	High (predicted)	RP11_65D242
MIMAT0004513	miR-101-5p (miRNAs w/seed AGUUAUC)	9,55E−01	TargetScan Human	High (predicted)	SGCB
MIMAT0004513	miR-101-5p (miRNAs w/seed AGUUAUC)	9,55E−01	TargetScan Human	High (predicted)	SLC17A3	Ion channel transport
MIMAT0004513	miR-101-5p (miRNAs w/seed AGUUAUC)	9,55E−01	TargetScan Human	High (predicted)	SNX10	Chaperone Mediated Autophagy Signaling Pathway,Protein Sorting Signaling Pathway
MIMAT0004513	miR-101-5p (miRNAs w/seed AGUUAUC)	9,55E−01	TargetScan Human	High (predicted)	SPIN2B
MIMAT0004513	miR-101-5p (miRNAs w/seed AGUUAUC)	9,55E−01	TargetScan Human	High (predicted)	TMEM19
MIMAT0004513	miR-101-5p (miRNAs w/seed AGUUAUC)	9,55E−01	TargetScan Human	High (predicted)	YIPF6	trans-Golgi Network Vesicle Budding
MIMAT0004513	miR-101-5p (miRNAs w/seed AGUUAUC)	9,55E−01	TargetScan Human	High (predicted)	ZNF461	Generic Transcription Pathway
MIMAT0015055	miR-10394-3p (and other miRNAs w/seed GGGCGCG)	9,55E−01	TargetScan Human	High (predicted)	ACAP3
MIMAT0015055	miR-10394-3p (and other miRNAs w/seed GGGCGCG)	9,55E−01	TargetScan Human	High (predicted)	AGPAT2	Adipogenesis pathway,CDP-diacylglycerol Biosynthesis I,Glycerophospholipid biosynthesis,Neutrophil degranulation,Phosphatidylglycerol Biosynthesis II (Non-plastidic),Triacylglycerol Biosynthesis
MIMAT0015055	miR-10394-3p (and other miRNAs w/seed GGGCGCG)	9,55E−01	TargetScan Human	High (predicted)	AGPAT3	CDP-diacylglycerol Biosynthesis I,Glycerophospholipid biosynthesis,Intra-Golgi and retrograde Golgi-to-ER traffic,Phosphatidylglycerol Biosynthesis II (Non-plastidic),Triacylglycerol Biosynthesis
MIMAT0015055	miR-10394-3p (and other miRNAs w/seed GGGCGCG)	9,55E−01	TargetScan Human	High (predicted)	AMH	Signaling by BMP,TGF-β Signaling,Transcriptional regulation of testis differentiation
MIMAT0015055	miR-10394-3p (and other miRNAs w/seed GGGCGCG)	9,55E−01	TargetScan Human	High (predicted)	AP5S1	Clathrin-mediated Endocytosis Signaling,Virus Entry via Endocytic Pathways
MIMAT0015055	miR-10394-3p (and other miRNAs w/seed GGGCGCG)	9,55E−01	TargetScan Human	High (predicted)	APBA1	Assembly and cell surface presentation of NMDA receptors,Neurexins and neuroligins,Neurotransmitter release cycle
MIMAT0015055	miR-10394-3p (and other miRNAs w/seed GGGCGCG)	9,55E−01	TargetScan Human	High (predicted)	ARX
MIMAT0015055	miR-10394-3p (and other miRNAs w/seed GGGCGCG)	9,55E−01	TargetScan Human	High (predicted)	AVP	BMAL1:CLOCK,NPAS2 activates circadian gene expression,Cargo recognition for clathrin-mediated endocytosis,Class A/1 (Rhodopsin-like receptors),Clathrin-mediated endocytosis,G alpha (q) signalling events,G alpha (s) signalling events,Transport of vitamins, nucleosides, and related molecules,Vasopressin regulates renal water homeostasis via Aquaporins
MIMAT0015055	miR-10394-3p (and other miRNAs w/seed GGGCGCG)	9,55E−01	TargetScan Human	High (predicted)	BVES
MIMAT0015055	miR-10394-3p (and other miRNAs w/seed GGGCGCG)	9,55E−01	TargetScan Human	High (predicted)	C17orf50
MIMAT0015055	miR-10394-3p (and other miRNAs w/seed GGGCGCG)	9,55E−01	TargetScan Human	High (predicted)	C1QL1
MIMAT0015055	miR-10394-3p (and other miRNAs w/seed GGGCGCG)	9,55E−01	TargetScan Human	High (predicted)	C2CD3	Centrosomal KIAA0586 Signaling Pathway,Cilium Assembly
MIMAT0015055	miR-10394-3p (and other miRNAs w/seed GGGCGCG)	9,55E−01	TargetScan Human	High (predicted)	C8orf82
MIMAT0015055	miR-10394-3p (and other miRNAs w/seed GGGCGCG)	9,55E−01	TargetScan Human	High (predicted)	CACNG7	Acetylcholine Receptor Signaling Pathway,Adrenergic Receptor Signaling Pathway (Enhanced),Amyotrophic Lateral Sclerosis Signaling,Androgen Signaling,Autism Signaling Pathway,Calcium Signaling,Cardiac conduction,Cardiac Hypertrophy Signaling,Cardiac Hypertrophy Signaling (Enhanced),Cardiac β-adrenergic Signaling,CCR5 Signaling in Macrophages,Cellular Effects of Sildenafil (Viagra),Circadian Rhythm…
MIMAT0015055	miR-10394-3p (and other miRNAs w/seed GGGCGCG)	9,55E−01	TargetScan Human	High (predicted)	CBARP
MIMAT0015055	miR-10394-3p (and other miRNAs w/seed GGGCGCG)	9,55E−01	TargetScan Human	High (predicted)	CCDC122
MIMAT0015055	miR-10394-3p (and other miRNAs w/seed GGGCGCG)	9,55E−01	TargetScan Human	High (predicted)	CD209	Butyrophilin (BTN) family interactions,C-type lectin receptors (CLRs),Crosstalk between Dendritic Cells and Natural Killer Cells,Neutrophil Extracellular Trap Signaling Pathway,Phagosome Formation
MIMAT0015055	miR-10394-3p (and other miRNAs w/seed GGGCGCG)	9,55E−01	TargetScan Human	High (predicted)	CDC42EP5	CDC42 Signaling,MAPK6/MAPK4 signaling,RHO GTPase cycle,RHOA Signaling,Signaling by Rho Family GTPases
MIMAT0015055	miR-10394-3p (and other miRNAs w/seed GGGCGCG)	9,55E−01	TargetScan Human	High (predicted)	CDC6	Activation of the pre-replicative complex,Cell Cycle Checkpoints,Cell Cycle Control of Chromosomal Replication,DNA Replication Pre-Initiation,Mitotic G1 phase and G1/S transition,Synthesis of DNA
MIMAT0015055	miR-10394-3p (and other miRNAs w/seed GGGCGCG)	9,55E−01	TargetScan Human	High (predicted)	CDK5R2	NGF-stimulated transcription
MIMAT0015055	miR-10394-3p (and other miRNAs w/seed GGGCGCG)	9,55E−01	TargetScan Human	High (predicted)	CEACAM8	Cell surface interactions at the vascular wall,Extracellular matrix organization,Neutrophil degranulation
MIMAT0015055	miR-10394-3p (and other miRNAs w/seed GGGCGCG)	9,55E−01	TargetScan Human	High (predicted)	CEBPB	Activin Inhibin Signaling Pathway,Acute Phase Response Signaling,Adipogenesis pathway,Adrenomedullin signaling pathway,ATF4 activates genes in response to endoplasmic reticulum stress,Cachexia Signaling Pathway,DNA Methylation and Transcriptional Repression Signaling,Hepatic Fibrosis Signaling Pathway,IL-12 Signaling and Production in Macrophages,IL-17 Signaling,IL-17A Signaling in Fibroblasts,IL…
MIMAT0015055	miR-10394-3p (and other miRNAs w/seed GGGCGCG)	9,55E−01	TargetScan Human	High (predicted)	CERS1	Sphingolipid metabolism
MIMAT0015055	miR-10394-3p (and other miRNAs w/seed GGGCGCG)	9,55E−01	TargetScan Human	High (predicted)	CLDN4	Agranulocyte Adhesion and Diapedesis,Cell junction organization,Ephrin A Signaling,Granulocyte Adhesion and Diapedesis,Leukocyte Extravasation Signaling,Sertoli Cell-Germ Cell Junction Signaling Pathway (Enhanced),Sertoli Cell-Sertoli Cell Junction Signaling,Tight Junction Signaling
MIMAT0015055	miR-10394-3p (and other miRNAs w/seed GGGCGCG)	9,55E−01	TargetScan Human	High (predicted)	CLEC4G	Immunoregulatory interactions between a Lymphoid and a non-Lymphoid cell
MIMAT0015055	miR-10394-3p (and other miRNAs w/seed GGGCGCG)	9,55E−01	TargetScan Human	High (predicted)	CPLX1	GABA synthesis, release, reuptake and degradation,Neurotransmitter release cycle,SNARE Signaling Pathway,Synaptogenesis Signaling Pathway
MIMAT0015055	miR-10394-3p (and other miRNAs w/seed GGGCGCG)	9,55E−01	TargetScan Human	High (predicted)	CYP1A2	Acetone Degradation I (to Methylglyoxal),Arachidonic acid metabolism,Aryl Hydrocarbon Receptor Signaling,Bupropion Degradation,Estrogen Biosynthesis,Melatonin Degradation I,Nicotine Degradation II,Nicotine Degradation III,NRF2-mediated Oxidative Stress Response,Phase I - Functionalization of compounds,Phase II - Conjugation of compounds,PXR/RXR Activation,Superpathway of Melatonin Degradation,Xen…
MIMAT0015055	miR-10394-3p (and other miRNAs w/seed GGGCGCG)	9,55E−01	TargetScan Human	High (predicted)	DGCR6
MIMAT0015055	miR-10394-3p (and other miRNAs w/seed GGGCGCG)	9,55E−01	TargetScan Human	High (predicted)	DMPK	Cardiac conduction,Pyridoxal 5'-phosphate Salvage Pathway,Salvage Pathways of Pyrimidine Ribonucleotides
MIMAT0015055	miR-10394-3p (and other miRNAs w/seed GGGCGCG)	9,55E−01	TargetScan Human	High (predicted)	EEF1A2	Chaperone Mediated Autophagy Signaling Pathway,Coronavirus Pathogenesis Pathway,Eukaryotic Translation Elongation
MIMAT0015055	miR-10394-3p (and other miRNAs w/seed GGGCGCG)	9,55E−01	TargetScan Human	High (predicted)	EMILIN1	Elastic fibre formation
MIMAT0015055	miR-10394-3p (and other miRNAs w/seed GGGCGCG)	9,55E−01	TargetScan Human	High (predicted)	EVI5L
MIMAT0015055	miR-10394-3p (and other miRNAs w/seed GGGCGCG)	9,55E−01	TargetScan Human	High (predicted)	EVX1
MIMAT0015055	miR-10394-3p (and other miRNAs w/seed GGGCGCG)	9,55E−01	TargetScan Human	High (predicted)	FBXL16	Class I MHC mediated antigen processing and presentation,Neddylation
MIMAT0015055	miR-10394-3p (and other miRNAs w/seed GGGCGCG)	9,55E−01	TargetScan Human	High (predicted)	FCRLB
MIMAT0015055	miR-10394-3p (and other miRNAs w/seed GGGCGCG)	9,55E−01	TargetScan Human	High (predicted)	FLJ13224
MIMAT0015055	miR-10394-3p (and other miRNAs w/seed GGGCGCG)	9,55E−01	TargetScan Human	High (predicted)	FOXD1
MIMAT0015055	miR-10394-3p (and other miRNAs w/seed GGGCGCG)	9,55E−01	TargetScan Human	High (predicted)	FOXD3	Human Embryonic Stem Cell Pluripotency,Mouse Embryonic Stem Cell Pluripotency,POU5F1 (OCT4), SOX2, NANOG activate genes related to proliferation,Role of NANOG in Mammalian Embryonic Stem Cell Pluripotency,Role of OCT4 in Mammalian Embryonic Stem Cell Pluripotency,Transcriptional and post-translational regulation of MITF-M expression and activity,Transcriptional Regulatory Network in Embryonic Ste…
MIMAT0015055	miR-10394-3p (and other miRNAs w/seed GGGCGCG)	9,55E−01	TargetScan Human	High (predicted)	FXYD1	Cardiac conduction,Ion channel transport
MIMAT0015055	miR-10394-3p (and other miRNAs w/seed GGGCGCG)	9,55E−01	TargetScan Human	High (predicted)	H3C14	Androgen Signaling,Circadian Rhythm Signaling,ERK/MAPK Signaling,Glucocorticoid Receptor Signaling,Histone Modification Signaling Pathway,HOTAIR Regulatory Pathway,IL-12 Signaling and Production in Macrophages,Macrophage Alternative Activation Signaling Pathway,mRNA 3 Prime End Processing Signaling Pathway,NAP1L1 Transcription Regulation Signaling Pathway,p38 MAPK Signaling,Protein Kinase A Signa…
MIMAT0015055	miR-10394-3p (and other miRNAs w/seed GGGCGCG)	9,55E−01	TargetScan Human	High (predicted)	H3C15
MIMAT0015055	miR-10394-3p (and other miRNAs w/seed GGGCGCG)	9,55E−01	TargetScan Human	High (predicted)	H6PD	Pentose Phosphate Pathway,Pentose Phosphate Pathway (Oxidative Branch)
MIMAT0015055	miR-10394-3p (and other miRNAs w/seed GGGCGCG)	9,55E−01	TargetScan Human	High (predicted)	HCN2	Cellular Effects of Sildenafil (Viagra),G-Protein Coupled Receptor Signaling,Lung Ionic Balance Signaling Pathway,Potassium Channels
MIMAT0015055	miR-10394-3p (and other miRNAs w/seed GGGCGCG)	9,55E−01	TargetScan Human	High (predicted)	HDAC10	Adipogenesis pathway,Bladder Cancer Signaling,Calcium Signaling,Cardiac Hypertrophy Signaling (Enhanced),Cell Cycle: G1/S Checkpoint Regulation,Chaperone Mediated Autophagy Signaling Pathway,Chromatin organization,Chronic Myeloid Leukemia Signaling,Coronavirus Pathogenesis Pathway,Cyclins and Cell Cycle Regulation,Generic Transcription Pathway,Glioma Signaling,Huntington's Disease Signaling,Molec…
MIMAT0015055	miR-10394-3p (and other miRNAs w/seed GGGCGCG)	9,55E−01	TargetScan Human	High (predicted)	HES4
MIMAT0015055	miR-10394-3p (and other miRNAs w/seed GGGCGCG)	9,55E−01	TargetScan Human	High (predicted)	ICAM4	Glycation Signaling Pathway,IL-33 Signaling Pathway,Immunoregulatory interactions between a Lymphoid and a non-Lymphoid cell,Integrin cell surface interactions
MIMAT0015055	miR-10394-3p (and other miRNAs w/seed GGGCGCG)	9,55E−01	TargetScan Human	High (predicted)	IL17RE	Cardiac Hypertrophy Signaling (Enhanced),FAK Signaling,Glucocorticoid Receptor Signaling,IL-17 Signaling,Interleukin-17 signaling,Molecular Mechanisms of Cancer,PI3K/AKT Signaling,STAT3 Pathway
MIMAT0015055	miR-10394-3p (and other miRNAs w/seed GGGCGCG)	9,55E−01	TargetScan Human	High (predicted)	ISLR2
MIMAT0015055	miR-10394-3p (and other miRNAs w/seed GGGCGCG)	9,55E−01	TargetScan Human	High (predicted)	KIAA0087
MIMAT0015055	miR-10394-3p (and other miRNAs w/seed GGGCGCG)	9,55E−01	TargetScan Human	High (predicted)	LCNL1
MIMAT0015055	miR-10394-3p (and other miRNAs w/seed GGGCGCG)	9,55E−01	TargetScan Human	High (predicted)	LTBP4	Elastic fibre formation,Signaling by TGF-beta Receptor Complex
MIMAT0015055	miR-10394-3p (and other miRNAs w/seed GGGCGCG)	9,55E−01	TargetScan Human	High (predicted)	MACROD1
MIMAT0015055	miR-10394-3p (and other miRNAs w/seed GGGCGCG)	9,55E−01	TargetScan Human	High (predicted)	MCF2L2
MIMAT0015055	miR-10394-3p (and other miRNAs w/seed GGGCGCG)	9,55E−01	TargetScan Human	High (predicted)	MEX3B	HOTAIR Regulatory Pathway
MIMAT0015055	miR-10394-3p (and other miRNAs w/seed GGGCGCG)	9,55E−01	TargetScan Human	High (predicted)	MIDN
MIMAT0015055	miR-10394-3p (and other miRNAs w/seed GGGCGCG)	9,55E−01	TargetScan Human	High (predicted)	MRPL23	Mitochondrial translation
MIMAT0015055	miR-10394-3p (and other miRNAs w/seed GGGCGCG)	9,55E−01	TargetScan Human	High (predicted)	MSC
MIMAT0015055	miR-10394-3p (and other miRNAs w/seed GGGCGCG)	9,55E−01	TargetScan Human	High (predicted)	MYOD1	ABRA Signaling Pathway,Cachexia Signaling Pathway,HEY1 Signaling Pathway,Myogenesis,RAR Activation,Signaling by TGFBR3
MIMAT0015055	miR-10394-3p (and other miRNAs w/seed GGGCGCG)	9,55E−01	TargetScan Human	High (predicted)	NAT8L	Aspartate and asparagine metabolism
MIMAT0015055	miR-10394-3p (and other miRNAs w/seed GGGCGCG)	9,55E−01	TargetScan Human	High (predicted)	NEIL2	BER (Base Excision Repair) Pathway,Resolution of Abasic Sites (AP sites)
MIMAT0015055	miR-10394-3p (and other miRNAs w/seed GGGCGCG)	9,55E−01	TargetScan Human	High (predicted)	NPBWR1	BBSome Signaling Pathway,Breast Cancer Regulation by Stathmin1,Cellular Effects of Sildenafil (Viagra),Class A/1 (Rhodopsin-like receptors),CREB Signaling in Neurons,FAK Signaling,G alpha (i) signalling events,G-Protein Coupled Receptor Signaling,Lung Ionic Balance Signaling Pathway,Molecular Mechanisms of Cancer,Opioid Signaling Pathway,Phagosome Formation,S100 Family Signaling Pathway,Zn Homeos…
MIMAT0015055	miR-10394-3p (and other miRNAs w/seed GGGCGCG)	9,55E−01	TargetScan Human	High (predicted)	NRN1	Post-translational modification: synthesis of GPI-anchored proteins
MIMAT0015055	miR-10394-3p (and other miRNAs w/seed GGGCGCG)	9,55E−01	TargetScan Human	High (predicted)	OLIG1	Myelination Signaling Pathway
MIMAT0015055	miR-10394-3p (and other miRNAs w/seed GGGCGCG)	9,55E−01	TargetScan Human	High (predicted)	OLIG2	Myelination Signaling Pathway
MIMAT0015055	miR-10394-3p (and other miRNAs w/seed GGGCGCG)	9,55E−01	TargetScan Human	High (predicted)	OR4N2	Expression and translocation of olfactory receptors
MIMAT0015055	miR-10394-3p (and other miRNAs w/seed GGGCGCG)	9,55E−01	TargetScan Human	High (predicted)	OSBPL10	Glycerophospholipid biosynthesis
MIMAT0015055	miR-10394-3p (and other miRNAs w/seed GGGCGCG)	9,55E−01	TargetScan Human	High (predicted)	OTP
MIMAT0015055	miR-10394-3p (and other miRNAs w/seed GGGCGCG)	9,55E−01	TargetScan Human	High (predicted)	PAOX	Metabolism of polyamines,Peroxisomal protein import,Phase I - Functionalization of compounds,Spermine and Spermidine Degradation I
MIMAT0015055	miR-10394-3p (and other miRNAs w/seed GGGCGCG)	9,55E−01	TargetScan Human	High (predicted)	PEAK3
MIMAT0015055	miR-10394-3p (and other miRNAs w/seed GGGCGCG)	9,55E−01	TargetScan Human	High (predicted)	PITX1
MIMAT0015055	miR-10394-3p (and other miRNAs w/seed GGGCGCG)	9,55E−01	TargetScan Human	High (predicted)	PPP1R27
MIMAT0015055	miR-10394-3p (and other miRNAs w/seed GGGCGCG)	9,55E−01	TargetScan Human	High (predicted)	PRDM12	Histone Modification Signaling Pathway
MIMAT0015055	miR-10394-3p (and other miRNAs w/seed GGGCGCG)	9,55E−01	TargetScan Human	High (predicted)	PRELID3A	TP53 Regulates Transcription of Cell Death Genes
MIMAT0015055	miR-10394-3p (and other miRNAs w/seed GGGCGCG)	9,55E−01	TargetScan Human	High (predicted)	PSPH	3-phosphoinositide Biosynthesis,3-phosphoinositide Degradation,D-myo-inositol (1,4,5,6)-Tetrakisphosphate Biosynthesis,D-myo-inositol (3,4,5,6)-tetrakisphosphate Biosynthesis,D-myo-inositol-5-phosphate Metabolism,Serine biosynthesis,Superpathway of Inositol Phosphate Compounds
MIMAT0015055	miR-10394-3p (and other miRNAs w/seed GGGCGCG)	9,55E−01	TargetScan Human	High (predicted)	RAB11B	Chaperone Mediated Autophagy Signaling Pathway,Clathrin-mediated Endocytosis Signaling,Fcγ Receptor-mediated Phagocytosis in Macrophages and Monocytes,Protein Sorting Signaling Pathway,RAB geranylgeranylation,TBC/RABGAPs
MIMAT0015055	miR-10394-3p (and other miRNAs w/seed GGGCGCG)	9,55E−01	TargetScan Human	High (predicted)	RAB3IL1	RAB GEFs exchange GTP for GDP on RABs
MIMAT0015055	miR-10394-3p (and other miRNAs w/seed GGGCGCG)	9,55E−01	TargetScan Human	High (predicted)	RASL10A
MIMAT0015055	miR-10394-3p (and other miRNAs w/seed GGGCGCG)	9,55E−01	TargetScan Human	High (predicted)	SCAMP4
MIMAT0015055	miR-10394-3p (and other miRNAs w/seed GGGCGCG)	9,55E−01	TargetScan Human	High (predicted)	SCD5	EGR2 and SOX10-mediated initiation of Schwann cell myelination,Fatty acyl-CoA biosynthesis,Oleate Biosynthesis II (Animals)
MIMAT0015055	miR-10394-3p (and other miRNAs w/seed GGGCGCG)	9,55E−01	TargetScan Human	High (predicted)	SCRT2
MIMAT0015055	miR-10394-3p (and other miRNAs w/seed GGGCGCG)	9,55E−01	TargetScan Human	High (predicted)	SECTM1
MIMAT0015055	miR-10394-3p (and other miRNAs w/seed GGGCGCG)	9,55E−01	TargetScan Human	High (predicted)	SEPTIN6	RHOA Signaling,Signaling by Rho Family GTPases
MIMAT0015055	miR-10394-3p (and other miRNAs w/seed GGGCGCG)	9,55E−01	TargetScan Human	High (predicted)	SF1	Processing of Capped Intron-Containing Pre-mRNA,Spliceosomal Cycle
MIMAT0015055	miR-10394-3p (and other miRNAs w/seed GGGCGCG)	9,55E−01	TargetScan Human	High (predicted)	SH3PXD2B
MIMAT0015055	miR-10394-3p (and other miRNAs w/seed GGGCGCG)	9,55E−01	TargetScan Human	High (predicted)	SKP2	Antiproliferative Role of TOB in T Cell Signaling,Cell Cycle: G1/S Checkpoint Regulation,Cell Cycle: G2/M DNA Damage Checkpoint Regulation,Centrosomal KIAA0586 Signaling Pathway,Chronic Myeloid Leukemia Signaling,Class I MHC mediated antigen processing and presentation,Cyclins and Cell Cycle Regulation,Degradation of beta-catenin by the destruction complex,Deubiquitination,Estrogen-mediated S-pha…
MIMAT0015055	miR-10394-3p (and other miRNAs w/seed GGGCGCG)	9,55E−01	TargetScan Human	High (predicted)	SLC12A5	GABAergic Receptor Signaling Pathway (Enhanced),Opioid Signaling Pathway,Oxytocin in Brain Signaling Pathway,Transport of inorganic cations/anions and amino acids/oligopeptides,WNK Renal Signaling Pathway,Zn Homeostasis Signaling Pathway
MIMAT0015055	miR-10394-3p (and other miRNAs w/seed GGGCGCG)	9,55E−01	TargetScan Human	High (predicted)	SLC25A53
MIMAT0015055	miR-10394-3p (and other miRNAs w/seed GGGCGCG)	9,55E−01	TargetScan Human	High (predicted)	SLC30A2	Transport of bile salts and organic acids, metal ions and amine compounds,Zn Homeostasis Signaling Pathway
MIMAT0015055	miR-10394-3p (and other miRNAs w/seed GGGCGCG)	9,55E−01	TargetScan Human	High (predicted)	SPACA9
MIMAT0015055	miR-10394-3p (and other miRNAs w/seed GGGCGCG)	9,55E−01	TargetScan Human	High (predicted)	TAFA5
MIMAT0015055	miR-10394-3p (and other miRNAs w/seed GGGCGCG)	9,55E−01	TargetScan Human	High (predicted)	TLCD1
MIMAT0015055	miR-10394-3p (and other miRNAs w/seed GGGCGCG)	9,55E−01	TargetScan Human	High (predicted)	TLCD3B
MIMAT0015055	miR-10394-3p (and other miRNAs w/seed GGGCGCG)	9,55E−01	TargetScan Human	High (predicted)	TMEM259
MIMAT0015055	miR-10394-3p (and other miRNAs w/seed GGGCGCG)	9,55E−01	TargetScan Human	High (predicted)	TOR4A	Response to elevated platelet cytosolic Ca2+
MIMAT0015055	miR-10394-3p (and other miRNAs w/seed GGGCGCG)	9,55E−01	TargetScan Human	High (predicted)	TRIM6	Interferon gamma signaling
MIMAT0015055	miR-10394-3p (and other miRNAs w/seed GGGCGCG)	9,55E−01	TargetScan Human	High (predicted)	TTLL10	Carboxyterminal post-translational modifications of tubulin
MIMAT0015055	miR-10394-3p (and other miRNAs w/seed GGGCGCG)	9,55E−01	TargetScan Human	High (predicted)	ULBP3	Immunoregulatory interactions between a Lymphoid and a non-Lymphoid cell,Natural Killer Cell Signaling,Sheddase Signaling Pathway
MIMAT0015055	miR-10394-3p (and other miRNAs w/seed GGGCGCG)	9,55E−01	TargetScan Human	High (predicted)	VMAC
MIMAT0015055	miR-10394-3p (and other miRNAs w/seed GGGCGCG)	9,55E−01	TargetScan Human	High (predicted)	VWA1	Post-translational protein phosphorylation,Regulation of Insulin-like Growth Factor (IGF) transport and uptake by IGFBPs
MIMAT0015055	miR-10394-3p (and other miRNAs w/seed GGGCGCG)	9,55E−01	TargetScan Human	High (predicted)	YDJC
MIMAT0015055	miR-10394-3p (and other miRNAs w/seed GGGCGCG)	9,55E−01	TargetScan Human	High (predicted)	ZBTB3
MIMAT0015055	miR-10394-3p (and other miRNAs w/seed GGGCGCG)	9,55E−01	TargetScan Human	High (predicted)	ZNF738	Generic Transcription Pathway
MIMAT0015055	miR-10394-3p (and other miRNAs w/seed GGGCGCG)	9,55E−01	TargetScan Human	High (predicted)	ZNF793	Generic Transcription Pathway
MIMAT0015055	miR-10394-3p (and other miRNAs w/seed GGGCGCG)	9,55E−01	TargetScan Human	High (predicted)	ZNF835
MIMAT0003326	miR-10396b-5p (and other miRNAs w/seed GGCGGGG)	9,55E−01	TargetScan Human	High (predicted)	AATF	p75 NTR receptor-mediated signalling
MIMAT0003326	miR-10396b-5p (and other miRNAs w/seed GGCGGGG)	9,55E−01	TargetScan Human	High (predicted)	AC083864.4
MIMAT0003326	miR-10396b-5p (and other miRNAs w/seed GGCGGGG)	9,55E−01	TargetScan Human	High (predicted)	ACAP1	NOD1/2 Signaling Pathway
MIMAT0003326	miR-10396b-5p (and other miRNAs w/seed GGCGGGG)	9,55E−01	TargetScan Human	High (predicted)	ACER1	Ceramide Degradation,Sphingolipid metabolism,Sphingosine and Sphingosine-1-phosphate Metabolism,Sphingosine-1-phosphate Signaling
MIMAT0003326	miR-10396b-5p (and other miRNAs w/seed GGCGGGG)	9,55E−01	TargetScan Mouse,TargetScan Human	High (predicted),Moderate (predicted)	ACO2	Citric acid cycle (TCA cycle),Iron homeostasis signaling pathway,Macrophage Classical Activation Signaling Pathway,Maturation of TCA enzymes and regulation of TCA cycle,Mitochondrial Dysfunction,Mitochondrial protein degradation,Mitochondrial protein import,TCA Cycle II (Eukaryotic)
MIMAT0003326	miR-10396b-5p (and other miRNAs w/seed GGCGGGG)	9,55E−01	TargetScan Human	High (predicted)	ACSL3	Fatty Acid Activation,Fatty Acid β-oxidation I,Fatty acyl-CoA biosynthesis,Integration of energy metabolism,LPS/IL-1 Mediated Inhibition of RXR Function,Mitochondrial L-carnitine Shuttle Pathway,Stearate Biosynthesis I (Animals),Type II Diabetes Mellitus Signaling,γ-linolenate Biosynthesis II (Animals)
MIMAT0003326	miR-10396b-5p (and other miRNAs w/seed GGCGGGG)	9,55E−01	TargetScan Human	High (predicted)	ADAR	Activation of IRF by Cytosolic Pattern Recognition Receptors,Chronic Myeloid Leukemia Signaling,Interferon alpha/beta signaling,MicroRNA Biogenesis Signaling Pathway,mRNA Editing,PKR-mediated signaling
MIMAT0003326	miR-10396b-5p (and other miRNAs w/seed GGCGGGG)	9,55E−01	TargetScan Mouse,TargetScan Human	High (predicted),Moderate (predicted)	ADCYAP1R1	BBSome Signaling Pathway,Breast Cancer Regulation by Stathmin1,Cellular Effects of Sildenafil (Viagra),Circadian Rhythm Signaling,Class B/2 (Secretin family receptors),CREB Signaling in Neurons,FAK Signaling,G alpha (s) signalling events,G-Protein Coupled Receptor Signaling,Lung Ionic Balance Signaling Pathway,Molecular Mechanisms of Cancer,Phagosome Formation,S100 Family Signaling Pathway,Signal…
MIMAT0003326	miR-10396b-5p (and other miRNAs w/seed GGCGGGG)	9,55E−01	TargetScan Human	High (predicted)	ADISSP
MIMAT0003326	miR-10396b-5p (and other miRNAs w/seed GGCGGGG)	9,55E−01	TargetScan Human	High (predicted)	AK1	AMPK Signaling,Interconversion of nucleotide di- and triphosphates,Pyrimidine Deoxyribonucleotides De Novo Biosynthesis I,Pyrimidine Ribonucleotides De Novo Biosynthesis,Pyrimidine Ribonucleotides Interconversion,Salvage Pathways of Pyrimidine Ribonucleotides
MIMAT0003326	miR-10396b-5p (and other miRNAs w/seed GGCGGGG)	9,55E−01	TargetScan Human	High (predicted)	AK3	AMPK Signaling,Factors involved in megakaryocyte development and platelet production
MIMAT0003326	miR-10396b-5p (and other miRNAs w/seed GGCGGGG)	9,55E−01	TargetScan Mouse,TargetScan Human	High (predicted),Moderate (predicted)	AKAP3	cAMP-mediated signaling,Cardiac β-adrenergic Signaling,Protein Kinase A Signaling
MIMAT0003326	miR-10396b-5p (and other miRNAs w/seed GGCGGGG)	9,55E−01	TargetScan Mouse,TargetScan Human	High (predicted),Moderate (predicted)	AKT1S1	14-3-3-mediated Signaling,AMPK Signaling,Autism Signaling Pathway,Autophagy,Cellular response to heat stress,Chronic Myeloid Leukemia Signaling,Circadian Rhythm Signaling,CLEAR Signaling Pathway,Docosahexaenoic Acid (DHA) Signaling,Endocannabinoid Cancer Inhibition Pathway,Endocannabinoid Developing Neuron Pathway,Glutaminergic Receptor Signaling Pathway (Enhanced),HER-2 Signaling in Breast Cance…
MIMAT0003326	miR-10396b-5p (and other miRNAs w/seed GGCGGGG)	9,55E−01	TargetScan Human	High (predicted)	ALPG	ID3 Signaling Pathway,Osteoarthritis Pathway,Post-translational modification: synthesis of GPI-anchored proteins
MIMAT0003326	miR-10396b-5p (and other miRNAs w/seed GGCGGGG)	9,55E−01	TargetScan Human	High (predicted)	ANAPC2	Cell Cycle Checkpoints,Cilia Biogenesis Signaling Pathway,Class I MHC mediated antigen processing and presentation,Cohesin Chromatin Regulation Pathway,DNA Replication Pre-Initiation,ID3 Signaling Pathway,Kinetochore Metaphase Signaling Pathway,Mitotic Metaphase and Anaphase,Mitotic Roles of Polo-Like Kinase,Protein Kinase A Signaling,Protein Ubiquitination Pathway,Regulation of mitotic cell cycl…
MIMAT0003326	miR-10396b-5p (and other miRNAs w/seed GGCGGGG)	9,55E−01	TargetScan Human	High (predicted)	ANKRD13B
MIMAT0003326	miR-10396b-5p (and other miRNAs w/seed GGCGGGG)	9,55E−01	TargetScan Human	High (predicted)	ANKRD13C-DT
MIMAT0003326	miR-10396b-5p (and other miRNAs w/seed GGCGGGG)	9,55E−01	TargetScan Human	High (predicted)	ANKRD23
MIMAT0003326	miR-10396b-5p (and other miRNAs w/seed GGCGGGG)	9,55E−01	TargetScan Human	High (predicted)	ANKRD53
MIMAT0003326	miR-10396b-5p (and other miRNAs w/seed GGCGGGG)	9,55E−01	TargetScan Human	High (predicted)	ANTKMT
MIMAT0003326	miR-10396b-5p (and other miRNAs w/seed GGCGGGG)	9,55E−01	TargetScan Human	High (predicted)	APC2	Actin Cytoskeleton Signaling,Basal Cell Carcinoma Signaling,CDC42 Signaling,Endometrial Cancer Signaling,Factors Promoting Cardiogenesis in Vertebrates,Glioblastoma Multiforme Signaling,Hepatic Fibrosis Signaling Pathway,Human Embryonic Stem Cell Pluripotency,Molecular Mechanisms of Cancer,Mouse Embryonic Stem Cell Pluripotency,Role of Macrophages, Fibroblasts and Endothelial Cells in Rheumatoid …
MIMAT0003326	miR-10396b-5p (and other miRNAs w/seed GGCGGGG)	9,55E−01	TargetScan Human	High (predicted)	APLNR	Apelin Adipocyte Signaling Pathway,Apelin Cardiac Fibroblast Signaling Pathway,Apelin Cardiomyocyte Signaling Pathway,Apelin Endothelial Signaling Pathway,Apelin Liver Signaling Pathway,Apelin Muscle Signaling Pathway,Apelin Pancreas Signaling Pathway,BBSome Signaling Pathway,Breast Cancer Regulation by Stathmin1,cAMP-mediated signaling,Cellular Effects of Sildenafil (Viagra),Class A/1 (Rhodopsin…
MIMAT0003326	miR-10396b-5p (and other miRNAs w/seed GGCGGGG)	9,55E−01	TargetScan Human	High (predicted)	ARAF	Acute Myeloid Leukemia Signaling,Adrenomedullin signaling pathway,Cancer Drug Resistance by Drug Efflux,Circadian Rhythm Signaling,Cyclophilin Signaling Pathway,Docosahexaenoic Acid (DHA) Signaling,Eicosanoid Signaling,Endocannabinoid Developing Neuron Pathway,Endothelin-1 Signaling,Ephrin A Signaling,Epithelial Membrane Protein Signaling Pathway,ERK/MAPK Signaling,Ferroptosis Signaling Pathway,G…
MIMAT0003326	miR-10396b-5p (and other miRNAs w/seed GGCGGGG)	9,55E−01	TargetScan Mouse,TargetScan Human	High (predicted),Moderate (predicted)	ARHGAP39	RHO GTPase cycle,Signaling by ROBO receptors
MIMAT0003326	miR-10396b-5p (and other miRNAs w/seed GGCGGGG)	9,55E−01	TargetScan Human	High (predicted)	ARHGAP6	Leukocyte Extravasation Signaling,Myelination Signaling Pathway,RHO GTPase cycle,RHOA Signaling,RHOGDI Signaling
MIMAT0003326	miR-10396b-5p (and other miRNAs w/seed GGCGGGG)	9,55E−01	TargetScan Human	High (predicted)	ARID3A	TP53 Regulates Transcription of Cell Cycle Genes
MIMAT0003326	miR-10396b-5p (and other miRNAs w/seed GGCGGGG)	9,55E−01	TargetScan Mouse,TargetScan Human	High (predicted),Moderate (predicted)	ARL8A	Neutrophil degranulation
MIMAT0003326	miR-10396b-5p (and other miRNAs w/seed GGCGGGG)	9,55E−01	TargetScan Mouse,TargetScan Human	High (predicted),Moderate (predicted)	ARMC7
MIMAT0003326	miR-10396b-5p (and other miRNAs w/seed GGCGGGG)	9,55E−01	TargetScan Human	High (predicted)	ASB13	Class I MHC mediated antigen processing and presentation,Neddylation
MIMAT0003326	miR-10396b-5p (and other miRNAs w/seed GGCGGGG)	9,55E−01	TargetScan Human	High (predicted)	ASB16	Class I MHC mediated antigen processing and presentation,Neddylation
MIMAT0003326	miR-10396b-5p (and other miRNAs w/seed GGCGGGG)	9,55E−01	TargetScan Human	High (predicted)	ASIC3	Aldosterone Signaling in Epithelial Cells,Gustation Pathway,Insulin Receptor Signaling,Insulin Secretion Signaling Pathway,Ion channel transport,Lung Ionic Balance Signaling Pathway,WNK Renal Signaling Pathway
MIMAT0003326	miR-10396b-5p (and other miRNAs w/seed GGCGGGG)	9,55E−01	TargetScan Mouse,TargetScan Human	High (predicted),Moderate (predicted)	ATP6V0C	Adrenergic Receptor Signaling Pathway (Enhanced),Amino acids regulate mTORC1,CGAS-STING Signaling Pathway,Chaperone Mediated Autophagy Signaling Pathway,CLEAR Signaling Pathway,Ion channel transport,Iron homeostasis signaling pathway,Iron uptake and transport,MITF-M-dependent gene expression,Neutrophil degranulation,Orexin Signaling Pathway,Parkinson's Signaling Pathway,Phagosome Maturation,Role …
MIMAT0003326	miR-10396b-5p (and other miRNAs w/seed GGCGGGG)	9,55E−01	TargetScan Human	High (predicted)	AZU1	IL-8 Signaling,Neutrophil degranulation
MIMAT0003326	miR-10396b-5p (and other miRNAs w/seed GGCGGGG)	9,55E−01	TargetScan Human	High (predicted)	BARHL1
MIMAT0003326	miR-10396b-5p (and other miRNAs w/seed GGCGGGG)	9,55E−01	TargetScan Human	High (predicted)	BBS5	BBSome Signaling Pathway,Cilia Biogenesis Signaling Pathway,Cilium Assembly
MIMAT0003326	miR-10396b-5p (and other miRNAs w/seed GGCGGGG)	9,55E−01	TargetScan Human	High (predicted)	BCAM	Preeclampsia Signaling Pathway
MIMAT0003326	miR-10396b-5p (and other miRNAs w/seed GGCGGGG)	9,55E−01	TargetScan Human	High (predicted)	BCL2L12
MIMAT0003326	miR-10396b-5p (and other miRNAs w/seed GGCGGGG)	9,55E−01	TargetScan Human	High (predicted)	BCL2L13
MIMAT0003326	miR-10396b-5p (and other miRNAs w/seed GGCGGGG)	9,55E−01	TargetScan Human	High (predicted)	BEGAIN	Neurexins and neuroligins
MIMAT0003326	miR-10396b-5p (and other miRNAs w/seed GGCGGGG)	9,55E−01	TargetScan Human	High (predicted)	BLK	Chronic Myeloid Leukemia Signaling,Circadian Rhythm Signaling,CTLA4 Signaling in Cytotoxic T Lymphocytes,Ephrin A Signaling,Epithelial Membrane Protein Signaling Pathway,Fcgamma receptor (FCGR) dependent phagocytosis,HER-2 Signaling in Breast Cancer,ID1 Signaling Pathway,IL-13 Signaling Pathway,IL-15 Production,Insulin Secretion Signaling Pathway,Lung Ionic Balance Signaling Pathway,Maturity Onse…
MIMAT0003326	miR-10396b-5p (and other miRNAs w/seed GGCGGGG)	9,55E−01	TargetScan Human	High (predicted)	C10orf90
MIMAT0003326	miR-10396b-5p (and other miRNAs w/seed GGCGGGG)	9,55E−01	TargetScan Human	High (predicted)	C16orf90
MIMAT0003326	miR-10396b-5p (and other miRNAs w/seed GGCGGGG)	9,55E−01	TargetScan Human	High (predicted)	C1QL1
MIMAT0003326	miR-10396b-5p (and other miRNAs w/seed GGCGGGG)	9,55E−01	TargetScan Mouse,TargetScan Human	High (predicted)	C1QTNF6
MIMAT0003326	miR-10396b-5p (and other miRNAs w/seed GGCGGGG)	9,55E−01	TargetScan Mouse,TargetScan Human	High (predicted),Moderate (predicted)	C2CD4C
MIMAT0003326	miR-10396b-5p (and other miRNAs w/seed GGCGGGG)	9,55E−01	TargetScan Human	High (predicted)	C3orf70
MIMAT0003326	miR-10396b-5p (and other miRNAs w/seed GGCGGGG)	9,55E−01	TargetScan Human	High (predicted)	C6orf141
MIMAT0003326	miR-10396b-5p (and other miRNAs w/seed GGCGGGG)	9,55E−01	TargetScan Human	High (predicted)	C8orf82
MIMAT0003326	miR-10396b-5p (and other miRNAs w/seed GGCGGGG)	9,55E−01	TargetScan Human	High (predicted)	CABLES1	CDK5 Signaling,Factors involved in megakaryocyte development and platelet production,Mitotic G1 phase and G1/S transition,ROBO SLIT Signaling Pathway,S Phase
MIMAT0003326	miR-10396b-5p (and other miRNAs w/seed GGCGGGG)	9,55E−01	TargetScan Human	High (predicted)	CACNA1I	Acetylcholine Receptor Signaling Pathway,Adrenergic Receptor Signaling Pathway (Enhanced),Androgen Signaling,Calcium Signaling,CCR5 Signaling in Macrophages,Circadian Rhythm Signaling,Corticotropin Releasing Hormone Signaling,CREB Signaling in Neurons,Dilated Cardiomyopathy Signaling Pathway,Endocannabinoid Neuronal Synapse Pathway,FcγRIIB Signaling in B Lymphocytes,G Beta Gamma Signaling,GABA Re…
MIMAT0003326	miR-10396b-5p (and other miRNAs w/seed GGCGGGG)	9,55E−01	TargetScan Mouse,TargetScan Human	High (predicted),Moderate (predicted)	CALB2	Neuroinflammation Signaling Pathway
MIMAT0003326	miR-10396b-5p (and other miRNAs w/seed GGCGGGG)	9,55E−01	TargetScan Human	High (predicted)	CALML3
MIMAT0003326	miR-10396b-5p (and other miRNAs w/seed GGCGGGG)	9,55E−01	TargetScan Human	High (predicted)	CALR	Androgen Signaling,Antigen Presentation Pathway,Asparagine N-linked glycosylation,ATF6 (ATF6-alpha) activates chaperone genes,Binding and Uptake of Ligands by Scavenger Receptors,Calcium Signaling,Class I MHC mediated antigen processing and presentation,Cyclophilin Signaling Pathway,Endoplasmic Reticulum Stress Pathway,Immunogenic Cell Death Signaling Pathway,Lipid Antigen Presentation by CD1,Pha…
MIMAT0003326	miR-10396b-5p (and other miRNAs w/seed GGCGGGG)	9,55E−01	TargetScan Mouse,TargetScan Human	High (predicted)	CAMK2N2
MIMAT0003326	miR-10396b-5p (and other miRNAs w/seed GGCGGGG)	9,55E−01	TargetScan Human	High (predicted)	CAMKMT	Protein methylation,Visual phototransduction
MIMAT0003326	miR-10396b-5p (and other miRNAs w/seed GGCGGGG)	9,55E−01	TargetScan Human	High (predicted)	CAPN15	Degradation of the extracellular matrix
MIMAT0003326	miR-10396b-5p (and other miRNAs w/seed GGCGGGG)	9,55E−01	TargetScan Human	High (predicted)	CARM1	Activation of gene expression by SREBF (SREBP),BMAL1:CLOCK,NPAS2 activates circadian gene expression,Chromatin organization,Circadian Clock,Cytoprotection by HMOX1,ESR-mediated signaling,Estrogen Receptor Signaling,Heme signaling,Histone Modification Signaling Pathway,Mitochondrial biogenesis,RAR Activation,Regulation of lipid metabolism by PPARalpha,RORA activates gene expression,TP53 Regulates …
MIMAT0003326	miR-10396b-5p (and other miRNAs w/seed GGCGGGG)	9,55E−01	TargetScan Mouse,TargetScan Human	High (predicted)	CASZ1
MIMAT0003326	miR-10396b-5p (and other miRNAs w/seed GGCGGGG)	9,55E−01	TargetScan Human	High (predicted)	CBARP
MIMAT0003326	miR-10396b-5p (and other miRNAs w/seed GGCGGGG)	9,55E−01	TargetScan Human	High (predicted)	CC2D1A
MIMAT0003326	miR-10396b-5p (and other miRNAs w/seed GGCGGGG)	9,55E−01	TargetScan Human	High (predicted)	CCDC149
MIMAT0003326	miR-10396b-5p (and other miRNAs w/seed GGCGGGG)	9,55E−01	TargetScan Human	High (predicted)	CCDC169-SOHLH2
MIMAT0003326	miR-10396b-5p (and other miRNAs w/seed GGCGGGG)	9,55E−01	TargetScan Human	High (predicted)	CCL22	Agranulocyte Adhesion and Diapedesis,C-type lectin receptors (CLRs),Class A/1 (Rhodopsin-like receptors),Granulocyte Adhesion and Diapedesis,IL-17 Signaling,IL-4 Signaling,Interleukin-10 signaling,Interleukin-4 and Interleukin-13 signaling,Macrophage Alternative Activation Signaling Pathway,Pathogen Induced Cytokine Storm Signaling Pathway
MIMAT0003326	miR-10396b-5p (and other miRNAs w/seed GGCGGGG)	9,55E−01	TargetScan Human	High (predicted)	CCR1	Agranulocyte Adhesion and Diapedesis,BBSome Signaling Pathway,Breast Cancer Regulation by Stathmin1,Cellular Effects of Sildenafil (Viagra),Class A/1 (Rhodopsin-like receptors),CREB Signaling in Neurons,FAK Signaling,G alpha (i) signalling events,G-Protein Coupled Receptor Signaling,Granulocyte Adhesion and Diapedesis,IL-10 Signaling,Interleukin-10 signaling,Lung Ionic Balance Signaling Pathway,M…
MIMAT0003326	miR-10396b-5p (and other miRNAs w/seed GGCGGGG)	9,55E−01	TargetScan Human	High (predicted)	CCR7	Agranulocyte Adhesion and Diapedesis,BBSome Signaling Pathway,Breast Cancer Regulation by Stathmin1,Cellular Effects of Sildenafil (Viagra),Class A/1 (Rhodopsin-like receptors),Communication between Innate and Adaptive Immune Cells,CREB Signaling in Neurons,Crosstalk between Dendritic Cells and Natural Killer Cells,Dendritic Cell Maturation,FAK Signaling,G alpha (i) signalling events,G-Protein Co…
MIMAT0003326	miR-10396b-5p (and other miRNAs w/seed GGCGGGG)	9,55E−01	TargetScan Human	High (predicted)	CD40LG	Adrenergic Receptor Signaling Pathway (Enhanced),Airway Pathology in Chronic Obstructive Pulmonary Disease,Allograft Rejection Signaling,Altered T Cell and B Cell Signaling in Rheumatoid Arthritis,Atherosclerosis Signaling,Autism Signaling Pathway,Autoimmune Thyroid Disease Signaling,Cachexia Signaling Pathway,Cardiac Hypertrophy Signaling (Enhanced),CD40 Signaling,CDX Gastrointestinal Cancer Sig…
MIMAT0003326	miR-10396b-5p (and other miRNAs w/seed GGCGGGG)	9,55E−01	TargetScan Human	High (predicted)	CD79A	Altered T Cell and B Cell Signaling in Rheumatoid Arthritis,B Cell Development,B Cell Receptor Signaling,Communication between Innate and Adaptive Immune Cells,FcγRIIB Signaling in B Lymphocytes,ID3 Signaling Pathway,p70S6K Signaling,Phospholipase C Signaling,PI3K Signaling in B Lymphocytes,Primary Immunodeficiency Signaling,Role of NFAT in Regulation of the Immune Response,Signaling by the B Cel…
MIMAT0003326	miR-10396b-5p (and other miRNAs w/seed GGCGGGG)	9,55E−01	TargetScan Human	High (predicted)	CDIP1	ER-Mitochondrial Communication Signaling Pathway
MIMAT0003326	miR-10396b-5p (and other miRNAs w/seed GGCGGGG)	9,55E−01	TargetScan Mouse,TargetScan Human	High (predicted),Moderate (predicted)	CDK5R2	NGF-stimulated transcription
MIMAT0003326	miR-10396b-5p (and other miRNAs w/seed GGCGGGG)	9,55E−01	TargetScan Human	High (predicted)	CDKN2A	Aryl Hydrocarbon Receptor Signaling,BER (Base Excision Repair) Pathway,Bladder Cancer Signaling,Cell Cycle Checkpoints,Cell Cycle: G1/S Checkpoint Regulation,Cell Cycle: G2/M DNA Damage Checkpoint Regulation,Chronic Myeloid Leukemia Signaling,Cyclins and Cell Cycle Regulation,Glioblastoma Multiforme Signaling,Glioma Signaling,HGF Signaling,ID1 Signaling Pathway,Intrinsic Pathway for Apoptosis,KEA…
MIMAT0003326	miR-10396b-5p (and other miRNAs w/seed GGCGGGG)	9,55E−01	TargetScan Human	High (predicted)	CDX1	CDX Gastrointestinal Cancer Signaling Pathway,RAR Activation
MIMAT0003326	miR-10396b-5p (and other miRNAs w/seed GGCGGGG)	9,55E−01	TargetScan Human	High (predicted)	CEP170B
MIMAT0003326	miR-10396b-5p (and other miRNAs w/seed GGCGGGG)	9,55E−01	TargetScan Mouse,TargetScan Human	High (predicted),Moderate (predicted)	CERS1	Sphingolipid metabolism
MIMAT0003326	miR-10396b-5p (and other miRNAs w/seed GGCGGGG)	9,55E−01	TargetScan Human	High (predicted)	CERS4	Sphingolipid metabolism
MIMAT0003326	miR-10396b-5p (and other miRNAs w/seed GGCGGGG)	9,55E−01	TargetScan Human	High (predicted)	CFAP61
MIMAT0003326	miR-10396b-5p (and other miRNAs w/seed GGCGGGG)	9,55E−01	TargetScan Mouse,TargetScan Human	High (predicted),Moderate (predicted)	CHRNB2	Acetylcholine binding and downstream events,Acetylcholine Receptor Signaling Pathway,AMPK Signaling,Calcium Signaling,eNOS Signaling,ID1 Signaling Pathway
MIMAT0003326	miR-10396b-5p (and other miRNAs w/seed GGCGGGG)	9,55E−01	TargetScan Human	High (predicted)	CIAO1	Cytosolic iron-sulfur cluster assembly,Iron homeostasis signaling pathway
MIMAT0003326	miR-10396b-5p (and other miRNAs w/seed GGCGGGG)	9,55E−01	TargetScan Mouse,TargetScan Human	High (predicted),Moderate (predicted)	CKM	ABRA Signaling Pathway,AMPK Signaling,Creatine metabolism,Creatine-phosphate Biosynthesis
MIMAT0003326	miR-10396b-5p (and other miRNAs w/seed GGCGGGG)	9,55E−01	TargetScan Human	High (predicted)	CLEC2L
MIMAT0003326	miR-10396b-5p (and other miRNAs w/seed GGCGGGG)	9,55E−01	TargetScan Mouse,TargetScan Human	High (predicted),Moderate (predicted)	CLSTN1
MIMAT0003326	miR-10396b-5p (and other miRNAs w/seed GGCGGGG)	9,55E−01	TargetScan Mouse,TargetScan Human	High (predicted),Moderate (predicted)	CMIP
MIMAT0003326	miR-10396b-5p (and other miRNAs w/seed GGCGGGG)	9,55E−01	TargetScan Human	High (predicted)	CMTM1
MIMAT0003326	miR-10396b-5p (and other miRNAs w/seed GGCGGGG)	9,55E−01	TargetScan Human	High (predicted)	CMTM3
MIMAT0003326	miR-10396b-5p (and other miRNAs w/seed GGCGGGG)	9,55E−01	TargetScan Human	High (predicted)	CNN2	Gene and protein expression by JAK-STAT signaling after IL-12 stimulation,Neutrophil degranulation
MIMAT0003326	miR-10396b-5p (and other miRNAs w/seed GGCGGGG)	9,55E−01	TargetScan Human	High (predicted)	COL8A2	Assembly of collagen fibrils and other multimeric structures,Collagen biosynthesis and modifying enzymes,Collagen chain trimerization,Collagen degradation,GP6 Signaling Pathway,Hepatic Fibrosis / Hepatic Stellate Cell Activation,IL-4 Signaling,Integrin cell surface interactions,Microautophagy Signaling Pathway,Neutrophil Extracellular Trap Signaling Pathway,Pathogen Induced Cytokine Storm Signali…
MIMAT0003326	miR-10396b-5p (and other miRNAs w/seed GGCGGGG)	9,55E−01	TargetScan Mouse,TargetScan Human	High (predicted),Moderate (predicted)	CORO2B
MIMAT0003326	miR-10396b-5p (and other miRNAs w/seed GGCGGGG)	9,55E−01	TargetScan Human	High (predicted)	CORO6
MIMAT0003326	miR-10396b-5p (and other miRNAs w/seed GGCGGGG)	9,55E−01	TargetScan Human	High (predicted)	CORO7-PAM16
MIMAT0003326	miR-10396b-5p (and other miRNAs w/seed GGCGGGG)	9,55E−01	TargetScan Human	High (predicted)	CPLX1	GABA synthesis, release, reuptake and degradation,Neurotransmitter release cycle,SNARE Signaling Pathway,Synaptogenesis Signaling Pathway
MIMAT0003326	miR-10396b-5p (and other miRNAs w/seed GGCGGGG)	9,55E−01	TargetScan Human	High (predicted)	CPLX2	Huntington's Disease Signaling,SNARE Signaling Pathway,Synaptogenesis Signaling Pathway
MIMAT0003326	miR-10396b-5p (and other miRNAs w/seed GGCGGGG)	9,55E−01	TargetScan Human	High (predicted)	CPTP
MIMAT0003326	miR-10396b-5p (and other miRNAs w/seed GGCGGGG)	9,55E−01	TargetScan Human	High (predicted)	CRABP2	Acute Phase Response Signaling,RAR Activation,Retinoic acid Mediated Apoptosis Signaling,Signaling by Retinoic Acid
MIMAT0003326	miR-10396b-5p (and other miRNAs w/seed GGCGGGG)	9,55E−01	TargetScan Human	High (predicted)	CREB3L3	Acetylcholine Receptor Signaling Pathway,AMPK Signaling,ATM Signaling,Autophagy,B Cell Receptor Signaling,Breast Cancer Regulation by Stathmin1,Calcium Signaling,cAMP-mediated signaling,Cellular Effects of Sildenafil (Viagra),Circadian Rhythm Signaling,CLEAR Signaling Pathway,Corticotropin Releasing Hormone Signaling,CREB Signaling in Neurons,Cyclophilin Signaling Pathway,Dendritic Cell Maturatio…
MIMAT0003326	miR-10396b-5p (and other miRNAs w/seed GGCGGGG)	9,55E−01	TargetScan Mouse,TargetScan Human	High (predicted),Moderate (predicted)	CRTC1	Circadian Clock,Heme signaling,Mitochondrial biogenesis
MIMAT0003326	miR-10396b-5p (and other miRNAs w/seed GGCGGGG)	9,55E−01	TargetScan Mouse,TargetScan Human	High (predicted),Moderate (predicted)	CSDC2
MIMAT0003326	miR-10396b-5p (and other miRNAs w/seed GGCGGGG)	9,55E−01	TargetScan Human	High (predicted)	CSNK2A1	Amyloid Processing,Circadian Rhythm Signaling,Clathrin-mediated Endocytosis Signaling,EGF Signaling,ER-Mitochondrial Communication Signaling Pathway,Glycerophospholipid biosynthesis,Histone Modification Signaling Pathway,IGF-1 Signaling,IL-2 Signaling,IL-6 Signaling,KEAP1-NFE2L2 pathway,L1CAM interactions,Mitophagy,Mitotic Prometaphase,NF-κB Signaling,Nuclear Cytoskeleton Signaling Pathway,PD-1, …
MIMAT0003326	miR-10396b-5p (and other miRNAs w/seed GGCGGGG)	9,55E−01	TargetScan Human	High (predicted)	CST9
MIMAT0003326	miR-10396b-5p (and other miRNAs w/seed GGCGGGG)	9,55E−01	TargetScan Human	High (predicted)	CTD_2207O2312
MIMAT0003326	miR-10396b-5p (and other miRNAs w/seed GGCGGGG)	9,55E−01	TargetScan Human	High (predicted)	CYB561A3
MIMAT0003326	miR-10396b-5p (and other miRNAs w/seed GGCGGGG)	9,55E−01	TargetScan Human	High (predicted)	CYP2W1	Oxidative Ethanol Degradation III,Phase I - Functionalization of compounds
MIMAT0003326	miR-10396b-5p (and other miRNAs w/seed GGCGGGG)	9,55E−01	TargetScan Human	High (predicted)	CYP4F22	Arachidonic acid metabolism,Phase I - Functionalization of compounds
MIMAT0003326	miR-10396b-5p (and other miRNAs w/seed GGCGGGG)	9,55E−01	TargetScan Human	High (predicted)	CYS1	Cilium Assembly
MIMAT0003326	miR-10396b-5p (and other miRNAs w/seed GGCGGGG)	9,55E−01	TargetScan Human	High (predicted)	CYTH1	Intra-Golgi and retrograde Golgi-to-ER traffic,Myelination Signaling Pathway
MIMAT0003326	miR-10396b-5p (and other miRNAs w/seed GGCGGGG)	9,55E−01	TargetScan Human	High (predicted)	DAGLA	Effects of PIP2 hydrolysis,Endocannabinoid Neuronal Synapse Pathway,Gap Junction Signaling,Neurovascular Coupling Signaling Pathway,Orexin Signaling Pathway,Triacylglycerol Degradation
MIMAT0003326	miR-10396b-5p (and other miRNAs w/seed GGCGGGG)	9,55E−01	TargetScan Mouse,TargetScan Human	High (predicted),Moderate (predicted)	DDA1	Neddylation
MIMAT0003326	miR-10396b-5p (and other miRNAs w/seed GGCGGGG)	9,55E−01	TargetScan Human	High (predicted)	DDTL
MIMAT0003326	miR-10396b-5p (and other miRNAs w/seed GGCGGGG)	9,55E−01	TargetScan Human	High (predicted)	DENND1A	RAB GEFs exchange GTP for GDP on RABs
MIMAT0003326	miR-10396b-5p (and other miRNAs w/seed GGCGGGG)	9,55E−01	TargetScan Human	High (predicted)	DEUP1
MIMAT0003326	miR-10396b-5p (and other miRNAs w/seed GGCGGGG)	9,55E−01	TargetScan Human	High (predicted)	DGKQ	Effects of PIP2 hydrolysis,Glutaminergic Receptor Signaling Pathway (Enhanced)
MIMAT0003326	miR-10396b-5p (and other miRNAs w/seed GGCGGGG)	9,55E−01	TargetScan Human	High (predicted)	DIS3L2	mRNA 3 Prime End Processing Signaling Pathway,Z-decay: degradation of maternal mRNAs by zygotically expressed factors
MIMAT0003326	miR-10396b-5p (and other miRNAs w/seed GGCGGGG)	9,55E−01	TargetScan Human	High (predicted)	DLGAP4	Neurexins and neuroligins
MIMAT0003326	miR-10396b-5p (and other miRNAs w/seed GGCGGGG)	9,55E−01	TargetScan Mouse,TargetScan Human	High (predicted)	DPF1	AMPK Signaling,Glucocorticoid Receptor Signaling,MITF-M-dependent gene expression,RAR Activation,Regulation of endogenous retroelements,Ribonucleotide Reductase Signaling Pathway,Role of BRCA1 in DNA Damage Response
MIMAT0003326	miR-10396b-5p (and other miRNAs w/seed GGCGGGG)	9,55E−01	TargetScan Human	High (predicted)	DPP9	Coronavirus Pathogenesis Pathway
MIMAT0003326	miR-10396b-5p (and other miRNAs w/seed GGCGGGG)	9,55E−01	TargetScan Mouse,TargetScan Human	High (predicted),Moderate (predicted)	DPYSL5	Axonal Guidance Signaling,Netrin Signaling,Semaphorin interactions,Semaphorin Neuronal Repulsive Signaling Pathway,Semaphorin Signaling in Neurons
MIMAT0003326	miR-10396b-5p (and other miRNAs w/seed GGCGGGG)	9,55E−01	TargetScan Mouse,TargetScan Human	High (predicted),Moderate (predicted)	DTX3	Notch Signaling
MIMAT0003326	miR-10396b-5p (and other miRNAs w/seed GGCGGGG)	9,55E−01	TargetScan Human	High (predicted)	DUOXA2
MIMAT0003326	miR-10396b-5p (and other miRNAs w/seed GGCGGGG)	9,55E−01	TargetScan Human	High (predicted)	DUSP8	3-phosphoinositide Biosynthesis,3-phosphoinositide Degradation,D-myo-inositol (1,4,5,6)-Tetrakisphosphate Biosynthesis,D-myo-inositol (3,4,5,6)-tetrakisphosphate Biosynthesis,D-myo-inositol-5-phosphate Metabolism,Protein Kinase A Signaling,RAF-independent MAPK1/3 activation,RAF/MAP kinase cascade,SAPK/JNK Signaling,Superpathway of Inositol Phosphate Compounds
MIMAT0003326	miR-10396b-5p (and other miRNAs w/seed GGCGGGG)	9,55E−01	TargetScan Mouse,TargetScan Human	High (predicted)	EEF1A2	Chaperone Mediated Autophagy Signaling Pathway,Coronavirus Pathogenesis Pathway,Eukaryotic Translation Elongation
MIMAT0003326	miR-10396b-5p (and other miRNAs w/seed GGCGGGG)	9,55E−01	TargetScan Human	High (predicted)	EFNA2	Axonal Guidance Signaling,EPH-Ephrin signaling,Ephrin A Signaling,Ephrin Receptor Signaling,FAK Signaling,Synaptogenesis Signaling Pathway
MIMAT0003326	miR-10396b-5p (and other miRNAs w/seed GGCGGGG)	9,55E−01	TargetScan Mouse,TargetScan Human	High (predicted),Moderate (predicted)	EFNA5	Axonal Guidance Signaling,EPH-Ephrin signaling,Ephrin A Signaling,Ephrin Receptor Signaling,FAK Signaling,Synaptogenesis Signaling Pathway
MIMAT0003326	miR-10396b-5p (and other miRNAs w/seed GGCGGGG)	9,55E−01	TargetScan Human	High (predicted)	EPB41L1	Glutamate binding, activation of AMPA receptors and synaptic plasticity,Neurexins and neuroligins,Sensory processing of sound by inner hair cells of the cochlea,Sensory processing of sound by outer hair cells of the cochlea
MIMAT0003326	miR-10396b-5p (and other miRNAs w/seed GGCGGGG)	9,55E−01	TargetScan Human	High (predicted)	EPHA2	Axonal Guidance Signaling,EPH-Ephrin signaling,Ephrin A Signaling,Ephrin Receptor Signaling,IL-15 Production,RHO GTPase cycle,Sperm Motility,Synaptogenesis Signaling Pathway
MIMAT0003326	miR-10396b-5p (and other miRNAs w/seed GGCGGGG)	9,55E−01	TargetScan Human	High (predicted)	EPHB2	Axonal Guidance Signaling,BBSome Signaling Pathway,Clathrin-mediated Endocytosis Signaling,EPH-Ephrin signaling,Ephrin B Signaling,Ephrin Receptor Signaling,IL-15 Production,L1CAM interactions,Sperm Motility,Synaptogenesis Signaling Pathway
MIMAT0003326	miR-10396b-5p (and other miRNAs w/seed GGCGGGG)	9,55E−01	TargetScan Human	High (predicted)	EPO	Cellular response to hypoxia,Erythropoietin Signaling Pathway,Hematopoiesis from Multipotent Stem Cells,Hematopoiesis from Pluripotent Stem Cells,HIF1α Signaling,Hypoxia Signaling in the Cardiovascular System,Iron homeostasis signaling pathway,RAR Activation,Role of JAK2 in Hormone-like Cytokine Signaling,Signaling by Erythropoietin,Sirtuin Signaling Pathway
MIMAT0003326	miR-10396b-5p (and other miRNAs w/seed GGCGGGG)	9,55E−01	TargetScan Human	High (predicted)	EXOC4	CDC42 Signaling,Cilium Assembly,Insulin processing,Translocation of SLC2A4 (GLUT4) to the plasma membrane
MIMAT0003326	miR-10396b-5p (and other miRNAs w/seed GGCGGGG)	9,55E−01	TargetScan Human	High (predicted)	EXTL1	Heparan Sulfate Biosynthesis,Heparan Sulfate Biosynthesis (Late Stages),XBP1(S) activates chaperone genes
MIMAT0003326	miR-10396b-5p (and other miRNAs w/seed GGCGGGG)	9,55E−01	TargetScan Human	High (predicted)	EXTL3	Heparan Sulfate Biosynthesis,Heparan Sulfate Biosynthesis (Late Stages),XBP1(S) activates chaperone genes
MIMAT0003326	miR-10396b-5p (and other miRNAs w/seed GGCGGGG)	9,55E−01	TargetScan Human	High (predicted)	EZR	Actin Cytoskeleton Signaling,Agranulocyte Adhesion and Diapedesis,Fcγ Receptor-mediated Phagocytosis in Macrophages and Monocytes,Granulocyte Adhesion and Diapedesis,L1CAM interactions,Leukocyte Extravasation Signaling,Netrin-1 signaling,Regulation of Cellular Mechanics by Calpain Protease,RHOA Signaling,RHOGDI Signaling,S100 Family Signaling Pathway,Sensory processing of sound by inner hair cell…
MIMAT0003326	miR-10396b-5p (and other miRNAs w/seed GGCGGGG)	9,55E−01	TargetScan Human	High (predicted)	FAAP20	Fanconi Anemia Pathway,PKR-mediated signaling
MIMAT0003326	miR-10396b-5p (and other miRNAs w/seed GGCGGGG)	9,55E−01	TargetScan Human	High (predicted)	FADD	Activation of IRF by Cytosolic Pattern Recognition Receptors,Caspase activation via Death Receptors in the presence of ligand,Cellular Effects of Sildenafil (Viagra),Cytotoxic T Lymphocyte-mediated Apoptosis of Target Cells,DDX58/IFIH1-mediated induction of interferon-alpha/beta,Death Receptor Signaling,Docosahexaenoic Acid (DHA) Signaling,FasL/ CD95L signaling,Immunogenic Cell Death Signaling Pa…
MIMAT0003326	miR-10396b-5p (and other miRNAs w/seed GGCGGGG)	9,55E−01	TargetScan Human	High (predicted)	FAM167B
MIMAT0003326	miR-10396b-5p (and other miRNAs w/seed GGCGGGG)	9,55E−01	TargetScan Mouse,TargetScan Human	High (predicted),Moderate (predicted)	FAM193A
MIMAT0003326	miR-10396b-5p (and other miRNAs w/seed GGCGGGG)	9,55E−01	TargetScan Human	High (predicted)	FAM43A
MIMAT0003326	miR-10396b-5p (and other miRNAs w/seed GGCGGGG)	9,55E−01	TargetScan Human	High (predicted)	FAM43B
MIMAT0003326	miR-10396b-5p (and other miRNAs w/seed GGCGGGG)	9,55E−01	TargetScan Mouse,TargetScan Human	High (predicted),Moderate (predicted)	FAM83H
MIMAT0003326	miR-10396b-5p (and other miRNAs w/seed GGCGGGG)	9,55E−01	TargetScan Human	High (predicted)	FASN	Activation of gene expression by SREBF (SREBP),AMPK Signaling,Fatty Acid Biosynthesis Initiation II,Fatty acyl-CoA biosynthesis,FXR/RXR Activation,Integration of energy metabolism,LXR/RXR Activation,Metabolism of water-soluble vitamins and cofactors,Myelination Signaling Pathway,NAFLD Signaling Pathway,NR1H2 and NR1H3-mediated signaling,Palmitate Biosynthesis I (Animals),PPARα/RXRα Activation,Ste…
MIMAT0003326	miR-10396b-5p (and other miRNAs w/seed GGCGGGG)	9,55E−01	TargetScan Human	High (predicted)	FASTK	Mitochondrial RNA degradation
MIMAT0003326	miR-10396b-5p (and other miRNAs w/seed GGCGGGG)	9,55E−01	TargetScan Human	High (predicted)	FBXL16	Class I MHC mediated antigen processing and presentation,Neddylation
MIMAT0003326	miR-10396b-5p (and other miRNAs w/seed GGCGGGG)	9,55E−01	TargetScan Human	High (predicted)	FBXW5	Cilia Biogenesis Signaling Pathway,Class I MHC mediated antigen processing and presentation,Neddylation,Protein folding
MIMAT0003326	miR-10396b-5p (and other miRNAs w/seed GGCGGGG)	9,55E−01	TargetScan Human	High (predicted)	FGFRL1	Adipogenesis pathway,Bone Mineralization Signaling Pathway,Cardiac Hypertrophy Signaling (Enhanced),Centrosomal KIAA0586 Signaling Pathway,Dermatan Sulfate Degradation (Metazoa),FGF Signaling,Human Embryonic Stem Cell Pluripotency,ID1 Signaling Pathway,Myelination Signaling Pathway,Pulmonary Fibrosis Idiopathic Signaling Pathway,Regulation of the Epithelial Mesenchymal Transition by Growth Factor…
MIMAT0003326	miR-10396b-5p (and other miRNAs w/seed GGCGGGG)	9,55E−01	TargetScan Human	High (predicted)	FHIT	Non-Small Cell Lung Cancer Signaling,Small Cell Lung Cancer Signaling
MIMAT0003326	miR-10396b-5p (and other miRNAs w/seed GGCGGGG)	9,55E−01	TargetScan Human	High (predicted)	FHL3
MIMAT0003326	miR-10396b-5p (and other miRNAs w/seed GGCGGGG)	9,55E−01	TargetScan Human	High (predicted)	FKBP15
MIMAT0003326	miR-10396b-5p (and other miRNAs w/seed GGCGGGG)	9,55E−01	TargetScan Human	High (predicted)	FKBP8	Deubiquitination
MIMAT0003326	miR-10396b-5p (and other miRNAs w/seed GGCGGGG)	9,55E−01	TargetScan Human	High (predicted)	FLCN	Amino acids regulate mTORC1,CLEAR Signaling Pathway
MIMAT0003326	miR-10396b-5p (and other miRNAs w/seed GGCGGGG)	9,55E−01	TargetScan Human	High (predicted)	FMO6P
MIMAT0003326	miR-10396b-5p (and other miRNAs w/seed GGCGGGG)	9,55E−01	TargetScan Mouse,TargetScan Human	High (predicted)	FNDC10
MIMAT0003326	miR-10396b-5p (and other miRNAs w/seed GGCGGGG)	9,55E−01	TargetScan Human	High (predicted)	FOXRED2
MIMAT0003326	miR-10396b-5p (and other miRNAs w/seed GGCGGGG)	9,55E−01	TargetScan Human	High (predicted)	G6PD	NFE2L2 regulates pentose phosphate pathway genes,Pentose Phosphate Pathway,Pentose phosphate pathway,Pentose Phosphate Pathway (Oxidative Branch),Sirtuin Signaling Pathway,TP53 Regulates Metabolic Genes,Warburg Effect Signaling Pathway
MIMAT0003326	miR-10396b-5p (and other miRNAs w/seed GGCGGGG)	9,55E−01	TargetScan Human	High (predicted)	GALNT2	Intra-Golgi and retrograde Golgi-to-ER traffic,O-linked glycosylation
MIMAT0003326	miR-10396b-5p (and other miRNAs w/seed GGCGGGG)	9,55E−01	TargetScan Human	High (predicted)	GATD1
MIMAT0003326	miR-10396b-5p (and other miRNAs w/seed GGCGGGG)	9,55E−01	TargetScan Human	High (predicted)	GBP5	Interferon gamma signaling,Pyroptosis Signaling Pathway
MIMAT0003326	miR-10396b-5p (and other miRNAs w/seed GGCGGGG)	9,55E−01	TargetScan Human	High (predicted)	GGA3	Amyloid fiber formation,DHCR24 Signaling Pathway,Protein Sorting Signaling Pathway,Signaling by MET,TBC/RABGAPs
MIMAT0003326	miR-10396b-5p (and other miRNAs w/seed GGCGGGG)	9,55E−01	TargetScan Mouse,TargetScan Human	High (predicted)	GIGYF1
MIMAT0003326	miR-10396b-5p (and other miRNAs w/seed GGCGGGG)	9,55E−01	TargetScan Human	High (predicted)	GJD3	Gap Junction Signaling,Gap junction trafficking and regulation
MIMAT0003326	miR-10396b-5p (and other miRNAs w/seed GGCGGGG)	9,55E−01	TargetScan Human	High (predicted)	GLO1	Glycation Signaling Pathway,Methylglyoxal Degradation I,Pyruvate metabolism
MIMAT0003326	miR-10396b-5p (and other miRNAs w/seed GGCGGGG)	9,55E−01	TargetScan Human	High (predicted)	GMIP	RHO GTPase cycle
MIMAT0003326	miR-10396b-5p (and other miRNAs w/seed GGCGGGG)	9,55E−01	TargetScan Human	High (predicted)	GNA11	Acetylcholine Receptor Signaling Pathway,Adrenomedullin signaling pathway,AMPK Signaling,Androgen Signaling,Apelin Adipocyte Signaling Pathway,Apelin Cardiomyocyte Signaling Pathway,Apelin Endothelial Signaling Pathway,Apelin Muscle Signaling Pathway,Axonal Guidance Signaling,Bone Mineralization Signaling Pathway,Cardiac Hypertrophy Signaling,Cardiac Hypertrophy Signaling (Enhanced),Cardiac β-adr…
MIMAT0003326	miR-10396b-5p (and other miRNAs w/seed GGCGGGG)	9,55E−01	TargetScan Human	High (predicted)	GNAI2	Acetylcholine Receptor Signaling Pathway,Adrenergic Receptor Signaling Pathway (Enhanced),Agranulocyte Adhesion and Diapedesis,AMPK Signaling,Androgen Signaling,Apelin Adipocyte Signaling Pathway,Apelin Cardiomyocyte Signaling Pathway,Apelin Endothelial Signaling Pathway,Apelin Muscle Signaling Pathway,Axonal Guidance Signaling,cAMP-mediated signaling,Cardiac Hypertrophy Signaling,Cardiac Hypertr…
[truncated: 44,519 more rows]

## Sheet: miR-Protein Interaction
	Nr of miRs	Targets (Total / Unique)	Targets among identified proteins (Total / Unique)	miR and target regulated same way	miR and target regulated opposite way
[truncated: 4 more rows]

[truncated: 8 more sheets: All proteins - Pathways, T2D Proteins - Pathways, PC1 Proteins - Pathways, Sig.Proteins - Pathways, All miR targets - Pathways, T2D miR targets - Pathways, NGT miR targets - Pathways, Top5 miR targets - Pathways]
